# Supplementary material for: An integrated multi-omics approach reveals polymethoxylated flavonoid biosynthesis in Citrus reticulata cv. Chachiensis
Source: Nat Commun. 2024 May 11;15:3991. doi: 10.1038/s41467-024-48235-y (PMC11088696; doi:10.1038/s41467-024-48235-y)
Supplement: Supplementary file 4 — Supplementary Data 1 [file 41467_2024_48235_MOESM4_ESM.xlsx]

## Sheet: Supplementary Data 1
Supplementary Data 1. Summary of 9 chromosome-scale pseudomolecules.
Chromosome	Length of chromosome(bp)	Sequence number
Chr1	30319000	1
Chr2	33949708	1
Chr3	51751000	1
Chr4	31758000	1
Chr5	42240500	1
Chr6	27099519	1
Chr7	31203313	1
Chr8	32728662	1
Chr9	31162070	1
Total	312211772	9
