# Supplementary material for: An integrated multi-omics approach reveals polymethoxylated flavonoid biosynthesis in Citrus reticulata cv. Chachiensis
Source: Nat Commun. 2024 May 11;15:3991. doi: 10.1038/s41467-024-48235-y (PMC11088696; doi:10.1038/s41467-024-48235-y)
Supplement: Supplementary file 5 — Supplementary Data 2 [file 41467_2024_48235_MOESM5_ESM.xlsx]

## Sheet: Supplementary Data 2
Supplementary Data 2. Repetitive sequence annotation of CRC genome.
Type	Repeat Size(bp)	% of genome
Trf	11588742	3.67945
Repeatmasker	55435225	17.6008
Proteinmask	36649699	11.6364
De novo	129400881	41.085
Total	141868187	45.0434
De novo
Type	Length (bp)	% in genome
DNA	13926525	4.42
LINE	4278008	1.35828
SINE	70742	0.022461
LTR	99213522	31.5005
Other	0	0
Satellite	61140	0.019412
Simple repeat	1023405	0.324933
Unknown	14027303	4.4537
Total	129400881	41.085
homology-based
	Repbase TEs		TE protiens
Type	Length (bp)	% in genome	Length (bp)	% in genome
DNA	7724946	2.45268	326124	0.103545
LINE	2741991	0.870587	1572323	0.499216
SINE	9791	0.003109	0	0
LTR	45374237	14.4064	34751703	11.0337
Other	5992	0.001902	0	0
Unknown	43296	0.013747	0	0
Total	55435225	17.6008	36649699	11.6364
Combined TEs (De novo and homology-based )
Type	Length (bp)	% in genome
DNA	14147655	4.49191
LINE	5092104	1.61675
SINE	70742	0.022461
LTR	102476882	32.5366
Other	0	0
Unknown	14027303	4.4537
Total	136634809	43.3818
