# Supplementary material for: An integrated multi-omics approach reveals polymethoxylated flavonoid biosynthesis in Citrus reticulata cv. Chachiensis
Source: Nat Commun. 2024 May 11;15:3991. doi: 10.1038/s41467-024-48235-y (PMC11088696; doi:10.1038/s41467-024-48235-y)
Supplement: Supplementary file 6 — Supplementary Data 3 [file 41467_2024_48235_MOESM6_ESM.xlsx]

## Sheet: Supplementary Data 3 
Supplementary Data 3. The summary of functional annotation results.
Database	Gene number	Percentage
Nr	26982	0.9078
Swissprot	19982	0.6723
KEGG	19949	0.6712
COG	9388	0.3159
TrEMBL	26293	0.8846
Interpro	20098	0.6762
Overall	27068	0.9107
