# Supplementary material for: An integrated multi-omics approach reveals polymethoxylated flavonoid biosynthesis in Citrus reticulata cv. Chachiensis
Source: Nat Commun. 2024 May 11;15:3991. doi: 10.1038/s41467-024-48235-y (PMC11088696; doi:10.1038/s41467-024-48235-y)
Supplement: Supplementary file 7 — Supplementary Data 4 [file 41467_2024_48235_MOESM7_ESM.xlsx]

## Sheet: Supplementary Data 4
Supplementary Data 4. The summary of transcription factor annotation results.
Type	Number
AP2/ERF-ERF	110
NAC	104
bHLH	104
MYB	98
C2H2	85
MYB-related	61
Others	52
WRKY	51
bZIP	51
B3	47
MADS-M-type	46
FAR1	46
GRAS	45
C3H	44
PHD	38
mTERF	37
SET	36
LOB	36
GARP-G2-like	33
GNAT	31
SNF2	30
HB-HD-ZIP	30
Trihelix	26
TRAF	24
C2C2-GATA	24
C2C2-Dof	24
AUX/IAA	23
SWI/SNF-BAF60b	15
SBP	15
OFP	15
B3-ARF	15
AP2/ERF-AP2	15
PLATZ	14
TCP	13
NF-YB	13
Jumonji	13
zf-HD	12
HMG	12
HB-other	12
MADS-MIKC	11
HB-BELL	11
Tify	10
HB-WOX	10
ARID	10
NF-YC	9
IWS1	9
GRF	9
GeBP	9
GARP-ARR-B	9
TUB	8
RWP-RK	8
C2C2-CO-like	8
BES1	8
HB-KNOX	7
CPP	7
NF-YA	6
LUG	6
E2F-DP	6
C2C2-YABBY	6
TAZ	5
SRS	5
HSF	5
EIL	5
DBB	5
CAMTA	5
SWI/SNF-SWI3	4
Pseudo	4
DDT	4
DBP	4
Alfin-like	4
LIM	3
CSD	3
Coactivator	3
C2C2-LSD	3
BBR-BPC	3
Whirly	2
VOZ	2
ULT	2
Rcd1-like	2
RB	2
NF-X1	2
HRT	2
HB-PHD	2
AP2/ERF-RAV	2
STAT	1
SOH1	1
S1Fa-like	1
NOZZLE	1
MED7	1
MED6	1
MBF1	1
LFY	1
BSD	1
Total	1759
