# Supplementary material for: An integrated multi-omics approach reveals polymethoxylated flavonoid biosynthesis in Citrus reticulata cv. Chachiensis
Source: Nat Commun. 2024 May 11;15:3991. doi: 10.1038/s41467-024-48235-y (PMC11088696; doi:10.1038/s41467-024-48235-y)
Supplement: Supplementary file 8 — Supplementary Data 5 [file 41467_2024_48235_MOESM8_ESM.xlsx]

## Sheet: Supplementary Data 5
Supplementary Data 5. The summary of non-coding RNA annotation results.
Type		Copy	Average length(bp)	Total length(bp)	% of genome
miRNA		113	127.027	14354	0.004557
tRNA		549	75.1566	41261	0.0131
rRNA	rRNA	408	274.571	112025	0.035568
	18S	55	1254.05	68973	0.021899
	28S	152	135.842	20648	0.006556
	5.8S	42	146.357	6147	0.001952
	5S	159	102.245	16257	0.005162
snRNA	snRNA	752	110.33	82968	0.026342
	CD-box	647	105.811	68460	0.021736
	HACA-box	29	128.655	3731	0.001185
	splicing	76	141.803	10777	0.003422
