# Supplementary material for: An integrated multi-omics approach reveals polymethoxylated flavonoid biosynthesis in Citrus reticulata cv. Chachiensis
Source: Nat Commun. 2024 May 11;15:3991. doi: 10.1038/s41467-024-48235-y (PMC11088696; doi:10.1038/s41467-024-48235-y)
Supplement: Supplementary file 9 — Supplementary Data 6 [file 41467_2024_48235_MOESM9_ESM.xlsx]

## Sheet: Supplementary Data 6
Supplementary Data 6. Functional enrichment of expanded gene families.
GO
ID	Description	GeneRatio	BgRatio	pvalue	p.adjust	qvalue
GO:0033179	proton-transporting V-type ATPase, V0 domain	4/189	10/13111	8.20898e-06	0.000452786	0.000335645
GO:0016866	intramolecular transferase activity	4/189	11/13111	1.27545e-05	0.000452786	0.000335645
GO:0015078	hydrogen ion transmembrane transporter activity	4/189	18/13111	0.000109268	0.00258602	0.00191699
GO:0003774	motor activity	3/189	11/13111	0.000446735	0.00592948	0.00439546
GO:0016459	myosin complex	3/189	11/13111	0.000446735	0.00592948	0.00439546
GO:0042626	ATPase activity, coupled to transmembrane movement of substances	5/189	46/13111	0.000501082	0.00592948	0.00439546
GO:0004867	serine-type endopeptidase inhibitor activity	3/189	14/13111	0.000954577	0.00847187	0.00628011
GO:0009611	response to wounding	3/189	14/13111	0.000954577	0.00847187	0.00628011
GO:0005506	iron ion binding	12/189	323/13111	0.00253459	0.0199951	0.0148222
GO:0016705	oxidoreductase activity, acting on paired donors, with incorporation or reduction of molecular oxygen	10/189	294/13111	0.0102902	0.0730604	0.0541589
GO:0008171	O-methyltransferase activity	4/189	72/13111	0.0201181	0.128522	0.0952723
GO:0004523	RNA-DNA hybrid ribonuclease activity	2/189	16/13111	0.0217221	0.128522	0.0952723
GO:0004175	endopeptidase activity	2/189	18/13111	0.0271802	0.130665	0.0968609
GO:0020037	heme binding	11/189	393/13111	0.0272016	0.130665	0.0968609
GO:0008033	tRNA processing	2/189	19/13111	0.0300943	0.130665	0.0968609
GO:0004298	threonine-type endopeptidase activity	2/189	20/13111	0.0331264	0.130665	0.0968609
GO:0005839	proteasome core complex	2/189	20/13111	0.0331264	0.130665	0.0968609
GO:0051603	proteolysis involved in cellular protein catabolic process	2/189	20/13111	0.0331264	0.130665	0.0968609
GO:0016887	ATPase activity	5/189	127/13111	0.0367126	0.137189	0.101697
GO:0016787	hydrolase activity	7/189	218/13111	0.0386605	0.137245	0.101738
GO:0035556	intracellular signal transduction	2/189	23/13111	0.0428913	0.145013	0.107497
KEGG
ID	Description	GeneRatio	BgRatio	pvalue	p.adjust	qvalue
K05666	ATP-binding cassette, subfamily C (CFTR/MRP), member 2	5/139	12/8867	6.38705e-07	1.53595e-05	7.65847e-06
K05275	pyridoxine 4-dehydrogenase [EC:1.1.1.65]	6/139	22/8867	8.08394e-07	1.53595e-05	7.65847e-06
K14508	regulatory protein NPR1	4/139	11/8867	1.75239e-05	0.000221969	0.000110677
K09580	protein disulfide-isomerase A1 [EC:5.3.4.1]	4/139	12/8867	2.59664e-05	0.00023466	0.000117005
K00514	zeta-carotene desaturase [EC:1.3.5.6]	4/139	13/8867	3.70516e-05	0.00023466	0.000117005
K15718	linoleate 9S-lipoxygenase [EC:1.13.11.58]	4/139	13/8867	3.70516e-05	0.00023466	0.000117005
K03283	heat shock 70kDa protein 1/2/6/8	5/139	33/8867	0.000146838	0.000708629	0.000353333
K01210	glucan 1,3-beta-glucosidase [EC:3.2.1.58]	4/139	18/8867	0.000149185	0.000708629	0.000353333
K13466	EIX receptor 1/2	6/139	57/8867	0.000250595	0.00105807	0.000527567
K11247	endophilin-A	3/139	10/8867	0.00041735	0.00158593	0.000790768
K20769	fatty acid omega-hydroxylase [EC:1.14.-.-]	3/139	13/8867	0.000960926	0.00331956	0.00165518
K05350	beta-glucosidase [EC:3.2.1.21]	3/139	14/8867	0.00120902	0.00382857	0.00190898
K13993	HSP20 family protein	5/139	54/8867	0.00150362	0.00439519	0.00219151
K13066	caffeic acid 3-O-methyltransferase [EC:2.1.1.68]	4/139	35/8867	0.00207665	0.00552817	0.00275643
K00549	5-methyltetrahydropteroyltriglutamate--homocysteine methyltransferase [EC:2.1.1.14]	3/139	17/8867	0.00218217	0.00552817	0.00275643
K15042	importin subunit alpha-5/6/7	4/139	42/8867	0.00407951	0.00968883	0.004831
K13428	LRR receptor-like serine/threonine-protein kinase EFR [EC:2.7.11.1]	2/139	11/8867	0.0122313	0.0273406	0.0136324
K00454	lipoxygenase [EC:1.13.11.12]	2/139	12/8867	0.014528	0.0306703	0.0152927
K00279	cytokinin dehydrogenase [EC:1.5.99.12]	2/139	14/8867	0.0196257	0.0392515	0.0195714
K20718	LRR receptor-like serine/threonine-protein kinase ERECTA [EC:2.7.11.1]	2/139	16/8867	0.0253577	0.0481797	0.0240231
*The p value is provided by one-tailed Fisher's exact test.
* The adjusted p value is calculated by Benjamini–Hochberg method.
