# Supplementary material for: An integrated multi-omics approach reveals polymethoxylated flavonoid biosynthesis in Citrus reticulata cv. Chachiensis
Source: Nat Commun. 2024 May 11;15:3991. doi: 10.1038/s41467-024-48235-y (PMC11088696; doi:10.1038/s41467-024-48235-y)
Supplement: Supplementary file 11 — Supplementary Data 8 [file 41467_2024_48235_MOESM11_ESM.xlsx]

## Sheet: Supplementary Data 8
Supplementary Data 8. The relative content of PMFs in fruits and peels of CRC.
Index	Retention time(min)	Molecular Weight (Da)	Compounds	Apr-fruit1 (45 DAF)	Apr-fruit2 (45 DAF)	Apr-fruit3 (45 DAF)	May-fruit1 (75 DAF)	May-fruit2 (75DAF)	May-fruit3 (75 DAF)	Jun-peel1 (105 DAF)	Jun-peel2 (105 DAF)	Jun-peel3 (105 DAF)	Sep-peel1 (200 DAF)	Sep-peel2 (200 DAF)	Sep-peel3 (200 DAF)	Nov-peel1 (260 DAF)	Nov-peel2 (260 DAF)	Nov-peel3 (260 DAF)
Lmjp003722	6.73	374.137	2'-Hydroxy-3,4,5,4',6'-pentamethoxychalcone	80753	79171	72054	338640	253010	364450	648920	482300	685890	469680	456850	468450	280860	285410	353590
Lmjp003402	6	404.147	2'-Hydroxy-3,4,5,3',4',6'-hexameth-oxychalcone	14152	12701	8705.9	15785	16809	13210	31696	23656	27358	36526	33326	22194	24560	27456	31019
Lmsp010098	7.28	360.121	5-Hydroxy-6,7,3',4'-tetramethoxyflavanone	238830	246670	278590	541150	506670	549150	691140	468900	573800	499500	469000	504000	319900	314310	407660
Lmjp002721	5.27	374.137	5,7,3',4',5'-Pentamethoxyflavanone	867580	737100	963250	1847500	2569300	1532300	837590	488870	472950	1492200	1302300	1197300	202130	224560	183840
pmp000114	8.14	404.147	5,6,7,8,3',4'-Hexamethoxyflavanone	19288000	20042000	15818000	5104700	4633400	5414300	10319000	8748300	14461000	25554000	24337000	24100000	29966000	31438000	35519000
HJAP058	6.87	344.126	5,6,7,4'-Tetramethoxyflavanone	3513800	3609700	5304500	1883500	3011000	2048200	1385200	983810	1132000	2190400	2139200	1743200	765190	763020	599150
mws0055	7.5	372.121	Tangeretin (4',5,6,7,8-Pentamethoxyflavone)	11411000	11568000	11475000	11058000	11093000	11765000	12150000	11769000	12574000	12798000	12693000	12992000	10709000	10623000	11033000
MWSHY0178	6.56	372.121	Sinensetin (5,6,7,3',4'-pentamethoxyflavone)	459110	413230	387780	674030	632140	668120	903770	752350	960020	852150	832830	793890	636070	653320	673900
MWSHY0018	7.03	402.132	Nobiletin (5,6,7,8,3',4'-Hexamethoxyflavone)	9120600	8915500	8961800	9810200	9747800	9482200	10743000	9960600	10732000	10405000	10287000	10261000	7826900	8776300	9118000
pmp001076	6.09	372.121	Isosinensetin	1194400	1306700	1179300	1664900	1584000	1618600	2050500	1719400	1996800	2459000	2173300	2164300	1790100	1905700	2030000
HJAP060	8.41	358.105	Gardenin B	7541300	9159900	7590200	5363200	5920900	6211800	5579700	6611100	6288700	6216800	6488600	6473800	4211200	4181600	4081600
Lmsp010393	7.45	358.105	Eupatorin-5-methylether (3'-hydroxy-5,6,7,4'-tetramethoxyflavone)	1711300	1708500	1676600	1844000	2261600	2049400	1911200	1749500	1735400	2186700	2089900	2011600	1539700	1536400	1530300
MWSHY0096	7.07	374.1	Chrysosplenetin (Quercetagetin-3,6,7,3'-tetramethyl ether)	998490	1067500	1455200	1006800	1506000	1013900	610370	314180	386820	1237500	1123200	870380	338400	425830	292700
MWSHY0152	7.07	374.1	Casticin (5,3'-Dihydroxy-3,6,7,4'-Tetramethoxyflavone)	1037000	1031400	1541000	1044200	1620400	1071200	667190	284460	343230	1250800	1190500	772870	384920	421680	286570
pmp000110	5.56	358.105	7-Hydroxy-3,5,6,8-tetramethoxyflavone	4973100	4794700	5288500	9614600	9426900	8987900	10759000	9617900	11318000	12100000	11732000	11657000	6766100	6521600	7160500
pmp000008	7.45	358.105	5-Hydroxy-6,7,3',4'-tetramethoxyflavone	3782200	3864800	3724500	3797400	4990800	4640900	4050100	3695400	3641200	4650400	4538400	4229500	3464700	3584600	3490100
Hmmp007513	7.07	374.1	5,7-Dihydroxy-6,3',4',5'-tetramethoxyflavone (Arteanoflavone)	4215100	4473500	7012200	4187300	6845100	4220000	2913000	1288900	1673500	5053600	4716800	3712100	1520200	1718100	1243900
MWSHY0128	6.53	342.11	5,7,8,4'-Tetramethoxyflavone	1907400	2191500	1970600	2128900	2388400	2029100	2745500	2479800	2830500	2923000	2667000	3009700	2265700	2339000	2505800
Lmqp007445	6.33	390.095	5,7,4'-Trihydroxy-3,6,3',5'-Tetramethoxyflavone	130810	92460	91644	302440	237080	319020	273770	211260	279650	192140	222670	217360	76847	63192	75863
Zmjp004610	3.92	536.153	5,4'-Dihydroxy-3,6,7,3'-tetramethoxyflavone-4'-O-glucoside	5677200	5459200	5357100	1669800	2172900	1749200	323270	228610	9	236760	231770	322160	270490	322360	286190
Lmcp007265	6.21	388.116	3'-Demethylnobiletin	997470	942730	1024600	1328500	1502200	1248400	1179100	883150	967020	1069100	1141500	1048200	567060	570420	615180
MWSHY0198	6.31	342.11	3',4',5,7-Tetramethoxyflavone; Luteolin Tetramethyl Ether	272170	234380	256450	264130	304950	268410	399690	335430	362450	3395000	1851200	1229400	3307200	3817100	3108300
Lmcp007155	6.09	372.121	3',4',5',5,7-Pentamethoxyflavone	1385500	1363400	1261600	1709200	1729100	1651000	2176600	1866000	2169200	2499600	2150200	2092200	1884100	1973900	2040600
Lmjp005558	6.55	374.1	Quercetagetin-3,7,3',4'-Tetramethyl Ether	10945	10233	7886.6	16289	17500	16711	18796	18877	17614	19505	19433	23333	12650	19538	13247
pmp000130	4.89	886.274	Natsudaidain-3-O-(5'-glucosyl-3-hydroxy-3-methylglutarate)glucoside	530000	246960	215740	3518100	2949200	3026100	19423000	15847000	22842000	8499900	7904400	7077400	5534200	4977500	4924800
pmp000129	5.37	724.221	Natsudaidain-3-O-(3-hydroxy-3-methylglutarate)glucoside	5072200	7050800	5212100	31213000	27321000	26047000	26591000	21025000	26389000	3803600	4015400	3993700	819010	1047100	624710
pmn001551	7.51	418.126	Natsudaidain (3-Hydroxy-3',4',5,6,7,8-hexamethoxyflavone)	5917500	9307700	5021800	28052000	24183000	24734000	32437000	25748000	29306000	25513000	25124000	25331000	7976000	6944600	8515300
pmp001161	7.93	388.116	5-Hydroxyauranetin	40964000	44121000	41691000	42273000	43927000	41291000	38474000	36183000	37111000	39487000	39202000	37506000	27953000	28071000	28826000
pmp000117	7.35	432.142	3,5,6,7,8,3',4'-Heptamethoxyflavone	698160	692320	525360	2315800	2154300	2045800	3352500	2446200	2887200	2872600	2845500	3006000	2536100	2460000	2654400
