# Supplementary material for: An integrated multi-omics approach reveals polymethoxylated flavonoid biosynthesis in Citrus reticulata cv. Chachiensis
Source: Nat Commun. 2024 May 11;15:3991. doi: 10.1038/s41467-024-48235-y (PMC11088696; doi:10.1038/s41467-024-48235-y)
Supplement: Supplementary file 12 — Supplementary Data 9 [file 41467_2024_48235_MOESM12_ESM.xlsx]

## Sheet: Supplementary Data 9
Supplementary Data 9. Differentially accumulated metabolites between 45 DAF and 75 DAF.
Compounds	Apr-fruit1 (45 DAF)	Apr-fruit2 (45 DAF)	Apr-fruit3 (45 DAF)	May-fruit1 (75 DAF)	May-fruit2 (75DAF)	May-fruit3 (75 DAF)	VIP	p_value	FDR	Fold_Change	Log2FC	Type
2'-Hydroxy-3,4,5,4',6'-pentamethoxychalcone	80753	79171	72054	338640	253010	364450	1.22302	0.0184015	0.0508551	4.12151	2.04317	up
3,5,6,7,8,3',4'-Heptamethoxyflavone	698160	692320	525360	2315800	2154300	2045800	1.2252	0.000172114	0.00654034	3.40107	1.76599	up
5,6,7,8,3',4'-Hexamethoxyflavanone	19288000	20042000	15818000	5104700	4633400	5414300	1.22932	0.00790124	0.0348113	0.274759	-1.86376	down
5,7,4'-Trihydroxy-3,6,3',5'-Tetramethoxyflavone	130810	92460	91644	302440	237080	319020	1.18843	0.00762966	0.0348113	2.72627	1.44693	up
5,7,8,3',4'-Pentamethoxyflavanone	280060	284550	232830	1291500	939910	1302800	1.22282	0.01522	0.0476998	4.43194	2.14794	up
5-Hydroxy-6,7,3',4'-tetramethoxyflavanone	238830	246670	278590	541150	506670	549150	1.22709	0.000102431	0.00654034	2.09003	1.06352	up
Natsudaidain (3-Hydroxy-3',4',5,6,7,8-hexamethoxyflavone)	5917500	9307700	5021800	28052000	24183000	24734000	1.19706	0.000457351	0.010695	3.8015	1.92657	up
Natsudaidain-3-O-(3-hydroxy-3-methylglutarate)glucoside	5072200	7050800	5212100	31213000	27321000	26047000	1.22793	0.00165368	0.0209467	4.87918	2.28664	up
Natsudaidain-3-O-(5'-glucosyl-3-hydroxy-3-methylglutarate)glucoside	530000	246960	215740	3518100	2949200	3026100	1.20469	0.000632383	0.0120153	9.56321	3.2575	up
Naringenin (5,7,4'-Trihydroxyflavanone)	1992700	1685000	1823400	238780	229780	342690	1.2291	0.000999972	0.0154766	0.147471	-2.7615	down
1,3,7-Trimethoxyxanthone	3018900	1889600	2677200	1298600	1153800	1029600	1.15146	0.048518	0.0857528	0.459022	-1.12337	down
3,3',5,7-Tetrahydroxy-4',6-Dimethoxyflavone; (Laciniatin)	9	9	9	22290	23840	16977	1.24024	0.00962666	0.0370444	2337.3	11.1906	up
3-O-Methylquercetin	61468	91243	78998	14510	19675	11933	1.2076	0.0142254	0.0455212	0.199034	-2.32891	down
5,2',5'-Trihydroxy-3,7,4'-trimethoxyflavone-2'-O-glucoside	345050	437620	387100	1269000	1365300	1169300	1.22992	0.0010182	0.0154766	3.25158	1.70114	up
5,2'-Dihydroxy-7,8-dimethoxyflavone glycosides	404370	425390	439050	100150	172960	134550	1.19457	0.00141905	0.0190468	0.321293	-1.63804	down
5,4'-Dihydroxy-3,6,7,3'-tetramethoxyflavone-4'-O-glucoside	5677200	5459200	5357100	1669800	2172900	1749200	1.22548	0.000152373	0.00654034	0.339037	-1.56049	down
5,7-Dihydroxy-3',4',5'-trimethoxyflavone	8867200	7106500	9753400	15858000	22282000	14957000	1.13802	0.046605	0.0844047	2.06385	1.04534	up
6-methyl luteolin	157950	193450	175370	469600	381850	542720	1.20494	0.0208003	0.051592	2.64664	1.40416	up
7-Methoxyluteolin-6-C-2''-glucuronylglucoside	93299	143990	160780	504830	549580	487490	1.20512	0.000164195	0.00654034	3.87345	1.95362	up
Acacetin-7-O-(6''-O-acetyl)glucoside	18673	10341	13681	114340	87229	112430	1.21721	0.00604055	0.0318402	7.35447	2.87862	up
Acacetin-7-O-rutinoside (Linarin)	362930	377910	268280	134200	148700	162060	1.18706	0.0265567	0.059414	0.440939	-1.18135	down
Apigenin-6,8-di-C-glucoside-4'-O-glucoside	7090.9	4572.9	5021.9	15068	14555	14952	1.1973	0.00536678	0.0308668	2.67145	1.41762	up
Apigenin-6-C-(2''-xylosyl)glucoside	1502300	812900	650250	2439000	2539800	2831900	1.11238	0.0134918	0.0446117	2.6339	1.3972	up
Apigenin-6-C-glucoside (Isovitexin)	2362000	1759600	1881600	4883400	4773400	6893700	1.18851	0.0294917	0.0616928	2.75695	1.46307	up
Apigenin-7,4'-dimethyl ether	9	9	9	718.26	753.36	1056.1	1.23869	0.0161521	0.0489458	93.6193	6.54873	up
Apigenin-8-C-(2''-xylosyl)glucoside	1363300	870730	789610	2530800	2202300	3065600	1.15052	0.00882068	0.0359405	2.57924	1.36695	up
Apigenin-8-C-Glucoside (Vitexin)	2017200	1320700	1784200	3823200	3765300	5668200	1.15413	0.0385394	0.0746241	2.58814	1.37191	up
Aromadendrin-7-O-glucoside	325860	350500	459890	812250	708760	1026500	1.16008	0.0233238	0.0545417	2.24203	1.16481	up
Chrysin-7-O-(6''-malonyl)glucoside	8178.5	7311	11725	56445	54502	59321	1.22464	1.66022e-05	0.00504706	6.25652	2.64536	up
Chrysoeriol-5-O-glucoside	176770	149110	131110	378390	376060	352240	1.21658	0.000440358	0.010695	2.42169	1.27602	up
Chrysoeriol-6-C-glucoside-4'-O-glucoside	900380	889370	770110	3690900	3396700	2986200	1.23268	0.0050718	0.0308366	3.93529	1.97647	up
Chrysoeriol-7,4'-di-O-glucoside	27368	31242	8842	72010	62478	74534	1.04785	0.00876123	0.0359405	3.09883	1.63172	up
Chrysoeriol-7-O-(6''-acetyl)glucoside	4825100	6511500	6066500	13385000	17275000	10620000	1.15739	0.0463668	0.0844047	2.37199	1.2461	up
Chrysoeriol-7-O-Sophoroside-5-O-glucuronide	16639	15984	15005	71849	76266	75508	1.23949	0.000145644	0.00654034	4.6952	2.23119	up
Cirsilineol (4',5-Dihydroxy-3',6,7-trimethoxyflavone)	823070	754750	892060	2513100	2829400	2100400	1.22091	0.0134482	0.0446117	3.01347	1.59142	up
Cirsiliol (3',4',5-Trihydroxy-6,7-Dimethoxyflavone)	56373	50958	51257	317200	289780	388930	1.23371	0.010821	0.0391617	6.27986	2.65073	up
Cirsiliol-8-C-glucoside	9948800	12983000	8661000	23730000	18938000	26969000	1.15407	0.016219	0.0489458	2.2042	1.14026	up
Cirsimaritin-8-C-glucoside	66438	89084	80076	297970	412860	405560	1.22298	0.0135009	0.0446117	4.73854	2.24444	up
Diosmetin-8-C-(2''-O-arabinosyl)glucoside	548650	634580	555620	1245700	1535300	1429500	1.22363	0.00603251	0.0318402	2.42143	1.27586	up
Eriodictyol-6,8-di-C-glucoside-4'-O-glucoside	2927.5	1392.3	1676.6	7601.7	5200.2	7466.1	1.14657	0.0107691	0.0391617	3.38003	1.75704	up
Gallocatechin-(4α→8)-gallocatechin	63561	42861	23975	177040	193090	256850	1.16296	0.010141	0.0380601	4.80824	2.26551	up
Ginnalin A (2,6-Di-O-Galloyl-1,5-Anhydro-D-Glucitol)	50015	35718	52616	104600	94223	132010	1.16462	0.0162825	0.0489458	2.39129	1.25779	up
Hesperetin-3'-O-glucuronide	46720	38750	28066	286080	232800	326790	1.22148	0.00998373	0.0379382	7.44847	2.89694	up
Hesperetin-5-O-glucoside	498930	246360	327920	1278700	1340300	2023200	1.17318	0.0289991	0.0616928	4.32553	2.11288	up
Hesperetin-6-C-glucoside-7-O-glucoside	131350	107960	104470	305680	300010	252360	1.21532	0.00307261	0.0259465	2.49593	1.31958	up
Hesperetin-7-O-(6''-malonyl)glucoside	1333200	1457100	1196400	357670	454450	172600	1.14866	0.000897789	0.0151627	0.247001	-2.01741	down
Isorhamnetin	10229	7726.2	6364.1	36047	23186	31603	1.19117	0.0205128	0.051592	3.73514	1.90116	up
Isorhamnetin-3-O-Glucoside	14485000	6207000	6176100	20307000	20910000	22839000	1.06289	0.0382914	0.0746191	2.38409	1.25344	up
Isorhamnetin-3-O-rutinoside (Narcissin)	7210100	6666900	5218600	19941000	24907000	15426000	1.19104	0.0326637	0.0670931	3.15643	1.6583	up
Isorhamnetin-3-O-rutinoside-4'-O-glucoside	16844	17246	22854	95541	72883	96985	1.2206	0.00910335	0.0359405	4.66088	2.2206	up
Isorhamnetin-3-O-rutinoside-7-O-rhamnoside	4569.2	4733	9	309730	196580	281050	1.02651	0.016558	0.0489458	84.5605	6.40191	up
Isorhamnetin-3-O-sophoroside	14957	14000	6529.6	40602	37684	47758	1.14731	0.00175252	0.0213106	3.55188	1.82858	up
Isorhamnetin-3-O-sophoroside-7-O-rhamnoside	15479	13674	21158	93610	71264	83483	1.21732	0.00499497	0.0308366	4.93644	2.30347	up
Isorhamnetin-7-O-glucoside (Brassicin)	11074000	6542500	5845500	18116000	21890000	20090000	1.14475	0.00538137	0.0308668	2.56142	1.35694	up
Isorhamnetin-8-C-glucoside	50656	71178	47778	231170	193090	213380	1.21715	0.000617415	0.0120153	3.7594	1.9105	up
Isosaponarin(Isovitexin-4'-O-glucoside)	46841	65658	46031	127220	176880	110110	1.16271	0.0405615	0.0770668	2.61282	1.38561	up
Isovitexin-7-O-glucoside(Saponarin)	241930	161360	180280	477660	505290	502630	1.20043	0.00299351	0.0259465	2.54568	1.34805	up
Isovitexin-8-O-xylcoside	215300	143780	120160	457420	426940	539890	1.17623	0.00226943	0.0242573	2.97189	1.57138	up
Kaempferol-3,7-di-O-glucoside	66229	33165	31079	168860	203010	223820	1.17939	0.00211418	0.0242573	4.56562	2.19081	up
Kaempferol-3-O-(2-O-Xylosyl-6-O-Rhamnosyl)Glucoside	24247	12576	21982	69949	55211	72120	1.16553	0.00321257	0.0263952	3.35482	1.74623	up
Kaempferol-3-O-(4''-p-coumaroyl)rhamnoside	6717.8	6903.3	8519.8	19757	15772	22879	1.19483	0.0213276	0.051592	2.63801	1.39945	up
Kaempferol-3-O-(6''-malonyl)galactoside	498250	425820	383020	948290	989970	776270	1.19148	0.00788974	0.0348113	2.07677	1.05434	up
Kaempferol-3-O-neohesperidoside	3908100	1933700	3294800	7737200	11056000	11911000	1.14825	0.0168462	0.0489458	3.36057	1.74871	up
Kaempferol-3-O-robinoside-7-O-rhamnoside (Robinin)	12808	9005.2	16645	33887	24795	31196	1.12235	0.00874868	0.0359405	2.33703	1.22468	up
Kaempferol-3-O-rutinoside(Nicotiflorin)	4127100	2348700	3022400	10172000	10323000	13492000	1.18994	0.00745838	0.0348113	3.57826	1.83926	up
Kaempferol-3-O-sophorotrioside	1006.7	2249.4	1001.8	6565.1	5637.7	6158.2	1.17154	0.00140181	0.0190468	4.31222	2.10843	up
Kaempferol-3-O-sulfonate	32011000	30485000	43288000	5018700	6279300	5447700	1.22902	0.0173425	0.049272	0.158301	-2.65926	down
Kaempferol-6,8-di-C-glucoside-7-O-glucoside	5511.7	6839.5	8386	30539	19051	30002	1.18868	0.0296288	0.0616928	3.83813	1.9404	up
Limocitrin (5,7,4'-trihydroxy-8,3'-dimethoxyflavone)	6524.8	3639.2	4800.7	110930	115950	65035	1.22293	0.0291605	0.0616928	19.5069	4.28591	up
Limocitrin-3,7-di-O-glucoside	16151	10169	28861	74623	68339	51806	1.11591	0.00678504	0.0327405	3.52962	1.81951	up
Limocitrin-3-O-arabinoside	654780	677800	547610	1708300	1219300	1249900	1.181	0.0335232	0.0683963	2.22185	1.15176	up
Loquatoside	1463700	1925500	1142400	6710400	5330500	7240800	1.20669	0.00649372	0.0318402	4.25494	2.08914	up
Luteolin-3'-O-glucoside	649780	481790	867450	1572000	2035400	2539100	1.15506	0.0257687	0.0589	3.07476	1.62047	up
Luteolin-6-C-glucoside (Isoorientin)	2133300	2074000	2589200	8741500	8122100	11447000	1.22053	0.017657	0.0497013	4.16547	2.05848	up
Luteolin-7-O-glucoside (Cynaroside)	1601600	932170	1157200	2186400	2451600	2756000	1.11728	0.00924329	0.0360251	2.00327	1.00236	up
Luteolin-7-O-neohesperidoside (Lonicerin)	3483700	2132700	3232000	8200500	10017000	11119000	1.18937	0.00614465	0.0318402	3.31546	1.72921	up
Luteolin-7-O-rutinoside	7718800	9075800	6176700	18436000	16609000	20748000	1.19333	0.00261574	0.0242573	2.42881	1.28025	up
Luteolin-7-O-rutinoside-5-O-rhamnoside	6061.9	5342.8	2643.3	11450	14265	13427	1.11518	0.00384575	0.0278359	2.7863	1.47835	up
Luteolin-8-C-glucoside (Orientin)	2184600	2386600	3089600	9255900	8380000	12267000	1.20856	0.0198384	0.051592	3.90337	1.96472	up
Myricetin-3-O-(6''-malony)glucoside	151380	155010	159790	603810	443910	464130	1.22296	0.0199713	0.051592	3.24306	1.69736	up
Naringenin-4',7-dimethyl ether	59717	56262	51767	124960	115100	124240	1.23056	0.000140138	0.00654034	2.17174	1.11885	up
Naringenin-4'-O-glucoside	8226800	6881700	8925100	1084900	1436400	1396200	1.23056	0.00643995	0.0318402	0.163001	-2.61705	down
Naringenin-7-O-Rutinoside-4'-O-glucoside	100220	83002	49643	252320	245260	416100	1.15464	0.0474754	0.0852247	3.92365	1.9722	up
Obacunone	66492	135160	238130	807510	966620	919190	1.15771	0.000402744	0.010695	6.12422	2.61453	up
Orientin-2''-O-galactoside	160200	71954	68571	327920	455400	466900	1.152	0.0062113	0.0318402	4.15735	2.05567	up
Orientin-2''-O-xyloside	34213	33737	31637	585900	326380	721030	1.22131	0.0476585	0.0852247	16.4008	4.0357	up
Phloretin	10852	7202.6	7898.4	3544.8	3784.3	5489.5	1.1026	0.0394174	0.0756168	0.493916	-1.01766	down
Phloretin-2'-O-glucoside (Phlorizin)	376210	396740	372180	80666	151950	108360	1.18777	0.00263319	0.0242573	0.297762	-1.74777	down
Pinocembrin-7-O-(6''-O-malonyl)glucoside	9	9	9	8338.1	5000.4	6804.8	1.23905	0.0200716	0.051592	746.048	9.54312	up
Quercetin	17083	11601	17709	89909	65430	55824	1.19969	0.0288222	0.0616928	4.55161	2.18638	up
Quercetin-3,3'-dimethyl ether	9	9	9	1934.2	2377.2	2416.9	1.24024	0.00476257	0.0301629	249.196	7.96114	up
Quercetin-3-O-rutinoside (Rutin)	2323700	3592200	4428400	21074000	13881000	14189000	1.18873	0.0252659	0.0581881	4.75083	2.24818	up
Quercetin-3-O-sophoroside-7-O-rhamnoside	34843	33754	29106	174870	105120	133090	1.21058	0.0343676	0.0687351	4.22792	2.07995	up
Quercetin-3-O-Sulfonate	618780	709160	947980	271360	316180	289590	1.19367	0.0395496	0.0756168	0.385396	-1.37559	down
Quercetin-7-O-rutinoside	2510000	3585200	3346100	20912000	15594000	14678000	1.2205	0.0167943	0.0489458	5.42129	2.43864	up
Rhamnetin-3-O-Rutinoside-5-O-rhamnoside	5278	4016.5	9	288560	172310	252030	1.02119	0.0205644	0.051592	76.6271	6.25978	up
Sieboldin	11297	11076	11225	56991	56680	58979	1.2403	0.000216965	0.00732858	5.1387	2.3614	up
Syringetin	14428	8294.3	4739.2	147060	189360	135370	1.20985	0.0103226	0.038269	17.1801	4.10266	up
Syringetin-3-O-rutinoside-7-O-glucoside	41364	50088	35927	243180	146960	150120	1.19868	0.0466447	0.0844047	4.24136	2.08453	up
Tricin-7-O-(2''-Malonyl)rhamnoside	17536	5380.9	8168.9	30755	22922	29706	1.03624	0.0219685	0.0521752	2.68235	1.4235	up
Vitexin-2''-O-rhamnoside	65319	70136	39273	127960	116050	180370	1.10945	0.0343417	0.0687351	2.4288	1.28025	up
Vitexin-2''-O-xyloside	1651500	858910	628040	2545000	2241000	2891900	1.06083	0.020773	0.051592	2.4464	1.29066	up
* Differentially accumulated PMFs was filled in yellow, specifially 3,5,6,7,8,3',4'-Heptamethoxyflavone was higlighted in red
* The one-sided p-value is provided by permutation test
* FDR means False discovery rate, FDR value is provided by Benjamini–Hochberg method
