# Supplementary material for: An integrated multi-omics approach reveals polymethoxylated flavonoid biosynthesis in Citrus reticulata cv. Chachiensis
Source: Nat Commun. 2024 May 11;15:3991. doi: 10.1038/s41467-024-48235-y (PMC11088696; doi:10.1038/s41467-024-48235-y)
Supplement: Supplementary file 13 — Supplementary Data 10 [file 41467_2024_48235_MOESM13_ESM.xlsx]

## Sheet: Supplementary Data 10
Supplementary Data 10. Differentially accumulated PMFs in citrus peels at 105 DAF, 200 DAF and 260 DAF.
105 DAF vs 200 DAF
Compounds	Jun-peel1 (105 DAF)	Jun-peel2 (105 DAF)	Jun-peel3 (105 DAF)	Sep-peel1 (200 DAF)	Sep-peel2 (200 DAF)	Sep-peel3 (200 DAF)	VIP	p_value	FDR	Fold_Change	Log2FC	Type
5,6,7,8,3',4'-Hexamethoxyflavanone	10319000	8748300	14461000	25554000	24337000	24100000	1.22039	0.0113796	0.0894534	2.20682	1.14197	up
5,7,3',4',5'-Pentamethoxyflavanone	837590	488870	472950	1492200	1302300	1197300	1.15566	0.00967575	0.0894534	2.21839	1.14952	up
5,7-Dihydroxy-6,3',4',5'-tetramethoxyflavone (Arteanoflavone)	2913000	1288900	1673500	5053600	4716800	3712100	1.10541	0.017376	0.0894534	2.29474	1.19833	up
Natsudaidain-3-O-(5'-glucosyl-3-hydroxy-3-methylglutarate)glucoside	19423000	15847000	22842000	8499900	7904400	7077400	1.23237	0.0253587	0.099134	0.404077	-1.3073	down
Natsudaidain-3-O-(3-hydroxy-3-methylglutarate)glucoside	26591000	21025000	26389000	3803600	4015400	3993700	1.28198	0.00757709	0.0894534	0.15962	-2.64728	down
200 DAF vs 260 DAF
Compounds	Sep-peel1 (200 DAF)	Sep-peel2 (200 DAF)	Sep-peel3 (200 DAF)	Nov-peel1 (260 DAF)	Nov-peel2 (260 DAF)	Nov-peel3 (260 DAF)	VIP	p_value	FDR	Fold_Change	Log2FC	Type
5,6,7,4'-Tetramethoxyflavanone	2190400	2139200	1743200	765190	763020	599150	1.23229	0.00553878	0.0366041	0.35031	-1.5133	down
5,7-Dihydroxy-6,3',4',5'-tetramethoxyflavone (Arteanoflavone)	5053600	4716800	3712100	1520200	1718100	1243900	1.22274	0.0109229	0.0536762	0.332446	-1.58881	down
5,7,3',4',5'-Pentamethoxyflavanone	1492200	1302300	1197300	202130	224560	183840	1.25279	0.00513619	0.0366041	0.152946	-2.70891	down
5,7,4'-Trihydroxy-3,6,3',5'-Tetramethoxyflavone	192140	222670	217360	76847	63192	75863	1.24627	0.0012106	0.0184011	0.341525	-1.54994	down
Natsudaidain (3-Hydroxy-3',4',5,6,7,8-hexamethoxyflavone)	25513000	25124000	25331000	7976000	6944600	8515300	1.25057	0.000366754	0.0101357	0.308497	-1.69667	down
Natsudaidain-3-O-(3-hydroxy-3-methylglutarate)glucoside	3803600	4015400	3993700	819010	1047100	624710	1.2404	0.000154475	0.0101357	0.210859	-2.24565	down
105 DAF vs 260 DAF
Compounds	Jun-peel1 (105 DAF)	Jun-peel2 (105 DAF)	Jun-peel3 (105 DAF)	Nov-peel1 (260 DAF)	Nov-peel2 (260 DAF)	Nov-peel3 (260 DAF)	VIP	p_value	FDR	Fold_Change	Log2FC	Type
3',4',5,7-Tetramethoxyflavone; Luteolin Tetramethyl Ether	399690	335430	362450	3307200	3817100	3108300	1.27394	0.00451515	0.0679347	9.32296	3.22079	up
5,7,4'-Trihydroxy-3,6,3',5'-Tetramethoxyflavone	273770	211260	279650	76847	63192	75863	1.26371	0.0115281	0.0964048	0.282343	-1.82448	down
5,6,7,8,3',4'-Hexamethoxyflavanone	10319000	8748300	14461000	29966000	31438000	35519000	1.22388	0.000890851	0.0319569	2.89078	1.53146	up
Natsudaidain (3-Hydroxy-3',4',5,6,7,8-hexamethoxyflavone)	32437000	25748000	29306000	7976000	6944600	8515300	1.2703	0.0058102	0.0679347	0.267866	-1.90041	down
Natsudaidain-3-O-(3-hydroxy-3-methylglutarate)glucoside	26591000	21025000	26389000	819010	1047100	624710	1.2695	0.00562347	0.0679347	0.0336575	-4.89293	down
Natsudaidain-3-O-(5'-glucosyl-3-hydroxy-3-methylglutarate)glucoside	19423000	15847000	22842000	5534200	4977500	4924800	1.26153	0.0187929	0.116911	0.265634	-1.91249	down
* The one-sided p-value is provided by permutation test
* FDR means False discovery rate, FDR value is provided by Benjamini–Hochberg method
