# Supplementary material for: An integrated multi-omics approach reveals polymethoxylated flavonoid biosynthesis in Citrus reticulata cv. Chachiensis
Source: Nat Commun. 2024 May 11;15:3991. doi: 10.1038/s41467-024-48235-y (PMC11088696; doi:10.1038/s41467-024-48235-y)
Supplement: Supplementary file 14 — Supplementary Data 11 [file 41467_2024_48235_MOESM14_ESM.xlsx]

## Sheet: Supplementary Data 11
Supplementary Data 11. The function of flavonoid-related OMTs.
Enzyme	Group	Substrate	Km (µM)	kcat(s-1)	kcat/Km(µM-1s-1)	species	References
POMT7	F7OMTs	Luteolin	26.4	0.07	2.5 × 10−3	Poplar	Kim, et al., 2008
		Chrisoeryol	30.3	0.11	3.5 × 10−3
		Quercetin	28.7	0.06	2.2 × 10−3
		Isorhamnetin	26.6	0.03	1.1 × 10−3
		Kaempferol	30.6	0.05	1.5 × 10−3
		Quercetin	29.8	0.071	2.4 × 10-3		Joe, et al., 2010
		Kaempferol	32.4	0.064	1.9 × 10-3
ObFOMT1		Apigenin	0.032	0.091	2.81	Sweet Basil	Berim, et al., 2012
		Luteolin	0.24	0.1	0.43
		Scutellarein	0.58	0.047	0.08
		S-adenosylmethionine	2.5	–	–
ObFOMT2		Apigenin	0.059	0.043	0.73
		Luteolin	0.25	0.049	0.2
		Scutellarein	0.25	0.029	0.12
		S-adenosylmethionine	1.9	–	–
ObFOMT3	F6/4′OMTs	Scutellarein-7-methyl ether	0.41	0.085	0.21
		Cirsimaritin	0.042	0.098	2.32
		Genkwanin	0.13	0.057	0.44
		S-adenosylmethionine	36	–	–
ObFOMT4		Scutellarein-7-methyl ether	0.098	0.013	1.28
		Ladanein	0.054	0.014	2.55
		S-adenosylmethionine	21	–	–
ObFOMT5		Scutellarein-7-methyl ether	0.036	0.066	1.81
		Cirsimaritin	0.087	0.05	0.58
		Genkwanin	0.13	0.072	0.55
		S-adenosylmethionine	41	–	–
ObFOMT6		Scutellarein-8-methyl ether	0.11	0.041	0.039
		Ladanein	0.036	0.029	0.8
		S-adenosylmethionine	78	–	–
StF3OMT	F3OMTs	Kaempferol	13	–	–	Serratula tinctoria	Haung, et al., 2004
		Myricetin	7	–	–
ShMOMT3		Myricetin	0.55	0.82	1.49	Solanum habrochaites	Schmidt, et al., 2012
		3′-Methyl myricetin	2.07	1.66	0.93
		7-Methyl quercetin	9.98	0.39	0.05
		SAM	10.86	2.94	0.29
PaF6OMT	F6OMTs	Baicalein	43.21	0.039	9.12 x 10-4	liverwort	Zhang, et al., 2016
		Scutellarein	37	0.039	1.05 x 10-3
Pa4′OMT	F4'OMTs	Apigenin	31	0.117	3.76 x10-3	Plagiochasma appendiculatum	Liu, et al., 2017
		Luteolin	52.1	0.08	1.54 x 10-3
ShMOMT1	F3'/5'OMTs	Myricetin	0.46	1.59	3.46	Solanum habrochaites	Schmidt, et al., 2011
		3′-Methyl myricetin	0.21	0.45	2.14
		SAM	16.64	0.47	0.03
ShMOMT2	F7/4'OMTs	Myricetin	1.68	7.40 × 10−3	4.41 × 10−3
		4’-Methylkaempferol	2.27	5.76 × 10−3	2.53 × 10−3
		7-Methylquercetin	2.3	6.40 × 10−3	2.78 × 10−3
		SAM	18.71	1.64 × 10−2	8.75 × 10−4
CCoAOMT7	F3'/5'OMTs	Eriodictyol	63	0.08	1.3 x 10-3	Arabidopsis thaliana	Wils, et al., 2013
		Luteolin	5	0.026	5.2 x 10-3
FAOMT	F3'/5'OMTs	Cyanidin 3-O-glucoside	7.6	2.38	0.31	Vitis vinifera cv. Cabernet Sauvignon	Lücker, et al., 2010
		Quercetin 3-O-glucoside	2.7	0.9	0.33
CrOMT2	Multiple-Site (F7/3'/5' OMTs)	Luteolin	7.6	20.5 x 10-3	2.7 x 10-3	Citrus reticulata cv. Ougan	Liu, et al., 2020
		Tricetin	8.7	21.2 x 10-3	2.45 x 10-3
		Baicalein	6.5	3.9 x 10-3	5.99 x 10-4
		Quercetin	2.9	2.6 x 10-3	9.14 x 10-4
		Myricetin	15.4	15 x 10-3	9.80 x 10-4
		Eriodictyol	4.6	7.6 x 10-3	1.65 x 10-3
		Caffeic acid	31.2	16.3 x 10-3	5.23 x 10-4
CcOMT1-W141Y	Multiple-Site (F3/5/7/3'/4' OMTs)	Natsudaidain	20.8	5.7×10-7	2.7× 10-8	Citrus reticulata cv. Chachiensis	This work
CcOMT1			25.4	3.7×10-7	1.4×10-8
* "-" means unprovided.
