# Supplementary material for: An integrated multi-omics approach reveals polymethoxylated flavonoid biosynthesis in Citrus reticulata cv. Chachiensis
Source: Nat Commun. 2024 May 11;15:3991. doi: 10.1038/s41467-024-48235-y (PMC11088696; doi:10.1038/s41467-024-48235-y)
Supplement: Supplementary file 15 — Supplementary Data 12 [file 41467_2024_48235_MOESM15_ESM.xlsx]

## Sheet: Supplementary Data 12
Supplementary Data 12. The genes and metabolites in the correlation network.
Node	Edge		Index	Compounds
AP2/ERF-AP2	AP2/ERF-ERF		Hmgp003163	3,3',5,7-Tetrahydroxy-4',6-Dimethoxyflavone; (Laciniatin)
AP2/ERF-AP2	FLS		Lmhp003162	Chrysoeriol-6,8-di-C-glucoside-4'-O-glucoside
AP2/ERF-AP2	MWSHY0075		pmp000579	Diosmetin-7-O-galactoside
AP2/ERF-AP2	pmb0613		Hmmp004965	Diosmetin-7-O-glucoside
AP2/ERF-AP2	pmp000114		Zmjp003179	Orientin-2''-O-xyloside
AP2/ERF-ERF	bZIP		MWSHY0075	Phloretin-2'-O-glucoside (Phlorizin)
AP2/ERF-ERF	FLS		Lmsp009300	5,6-Dihydroxy-7,4'-dimethoxyflavone (Ladanein)
AP2/ERF-ERF	Hmgp003163		Lmgp004152	Diosmetin-8-C-(2''-O-arabinosyl)glucoside
AP2/ERF-ERF	Hmmp004965		Hmxp007521	3',4'-Dihydroxy-7,5'-dimethoxyflavone
AP2/ERF-ERF	Hmxp007521		pmb0613	Apigenin-6,8-di-C-glucoside-4'-O-glucoside
AP2/ERF-ERF	Lmgp004152		MWSslk146	4'-O-Glucosylvitexin
AP2/ERF-ERF	Lmgp005868		Lmgp005868	Chrysoeriol-7-O-(6''-feruloyl)glucoside
AP2/ERF-ERF	Lmhp003162		mws1474	5,7-Dihydroxy-3',4',5'-trimethoxyflavone
AP2/ERF-ERF	Lmsp009300		pmb0618	Hesperetin-8-C-glucoside-3'-O-glucoside
AP2/ERF-ERF	MADS-box		mws1035	Kaempferol-3-O-robinoside-7-O-rhamnoside (Robinin)
AP2/ERF-ERF	mws1035		MWSslk237	Homoplantaginin
AP2/ERF-ERF	mws1474		pmp000114	5,6,7,8,3',4'-Hexamethoxyflavanone
AP2/ERF-ERF	MWSHY0075
AP2/ERF-ERF	MWSslk146
AP2/ERF-ERF	MWSslk237
AP2/ERF-ERF	PGT1
AP2/ERF-ERF	pmb0613
AP2/ERF-ERF	pmb0618
AP2/ERF-ERF	pmp000114
AP2/ERF-ERF	pmp000579
AP2/ERF-ERF	WRKY
AP2/ERF-ERF	Zmjp003179
bZIP	AP2/ERF-AP2
bZIP	CHI
bZIP	F3H
bZIP	FLS
bZIP	HB-HD-ZIP
bZIP	Hmgp003163
bZIP	Hmmp004965
bZIP	Hmxp007521
bZIP	Lmgp004152
bZIP	Lmgp005868
bZIP	Lmhp003162
bZIP	Lmsp009300
bZIP	MADS-box
bZIP	mws1035
bZIP	mws1474
bZIP	MWSHY0075
bZIP	MWSslk146
bZIP	MWSslk237
bZIP	PGT1
bZIP	pmb0613
bZIP	pmb0618
bZIP	pmp000114
bZIP	pmp000579
bZIP	WRKY
bZIP	Zmjp003179
CHI	AP2/ERF-AP2
CHI	AP2/ERF-ERF
CHI	FLS
CHI	HB-HD-ZIP
CHI	Hmgp003163
CHI	Hmxp007521
CHI	Lmgp004152
CHI	Lmgp005868
CHI	Lmhp003162
CHI	Lmsp009300
CHI	mws1035
CHI	MWSHY0075
CHI	pmb0613
CHI	pmb0618
CHI	pmp000114
CHI	pmp000579
CHI	WRKY
CHI	Zmjp003179
F3H	AP2/ERF-AP2
F3H	AP2/ERF-ERF
F3H	CHI
F3H	FLS
F3H	HB-HD-ZIP
F3H	Hmgp003163
F3H	Hmxp007521
F3H	Lmgp004152
F3H	Lmgp005868
F3H	Lmhp003162
F3H	Lmsp009300
F3H	MADS-box
F3H	mws1474
F3H	MWSslk146
F3H	MWSslk237
F3H	PGT1
F3H	pmb0613
F3H	pmb0618
F3H	pmp000114
F3H	pmp000579
F3H	WRKY
F3H	Zmjp003179
FLS	MWSHY0075
FLS	pmb0613
FLS	pmp000114
HB-HD-ZIP	AP2/ERF-AP2
HB-HD-ZIP	AP2/ERF-ERF
HB-HD-ZIP	FLS
HB-HD-ZIP	Hmgp003163
HB-HD-ZIP	Hmmp004965
HB-HD-ZIP	Hmxp007521
HB-HD-ZIP	Lmgp004152
HB-HD-ZIP	Lmgp005868
HB-HD-ZIP	Lmhp003162
HB-HD-ZIP	Lmsp009300
HB-HD-ZIP	MADS-box
HB-HD-ZIP	mws1035
HB-HD-ZIP	mws1474
HB-HD-ZIP	MWSHY0075
HB-HD-ZIP	MWSslk146
HB-HD-ZIP	MWSslk237
HB-HD-ZIP	PGT1
HB-HD-ZIP	pmb0613
HB-HD-ZIP	pmb0618
HB-HD-ZIP	pmp000114
HB-HD-ZIP	pmp000579
HB-HD-ZIP	WRKY
HB-HD-ZIP	Zmjp003179
MADS-box	CHI
MADS-box	FLS
MADS-box	Hmgp003163
MADS-box	Hmmp004965
MADS-box	Hmxp007521
MADS-box	Lmgp004152
MADS-box	Lmgp005868
MADS-box	Lmhp003162
MADS-box	Lmsp009300
MADS-box	mws1035
MADS-box	mws1474
MADS-box	MWSslk146
MADS-box	MWSslk237
MADS-box	PGT1
MADS-box	pmb0613
MADS-box	pmb0618
MADS-box	pmp000114
MADS-box	pmp000579
MADS-box	WRKY
MADS-box	Zmjp003179
NF-YA	AP2/ERF-AP2
NF-YA	AP2/ERF-ERF
NF-YA	bZIP
NF-YA	CHI
NF-YA	F3H
NF-YA	HB-HD-ZIP
NF-YA	Hmgp003163
NF-YA	Hmmp004965
NF-YA	Hmxp007521
NF-YA	Lmgp004152
NF-YA	Lmgp005868
NF-YA	Lmhp003162
NF-YA	Lmsp009300
NF-YA	MADS-box
NF-YA	mws1035
NF-YA	mws1474
NF-YA	MWSHY0075
NF-YA	MWSslk146
NF-YA	MWSslk237
NF-YA	PGT1
NF-YA	pmb0613
NF-YA	pmb0618
NF-YA	pmp000114
NF-YA	pmp000579
NF-YA	WRKY
NF-YA	Zmjp003179
PGT1	Hmgp003163
PGT1	Hmmp004965
PGT1	Hmxp007521
PGT1	Lmgp004152
PGT1	Lmgp005868
PGT1	Lmsp009300
PGT1	mws1474
PGT1	MWSslk146
PGT1	MWSslk237
PGT1	pmp000114
PGT1	pmp000579
PGT1	Zmjp003179
WRKY	AP2/ERF-AP2
WRKY	FLS
WRKY	Hmgp003163
WRKY	Hmmp004965
WRKY	Hmxp007521
WRKY	Lmgp004152
WRKY	Lmgp005868
WRKY	Lmhp003162
WRKY	Lmsp009300
WRKY	mws1035
WRKY	mws1474
WRKY	MWSHY0075
WRKY	MWSslk146
WRKY	MWSslk237
WRKY	PGT1
WRKY	pmb0613
WRKY	pmb0618
WRKY	pmp000114
WRKY	pmp000579
WRKY	Zmjp003179
* all gene-metabolite pairs r>0.8, P <0.05
