# Supplementary material for: An integrated multi-omics approach reveals polymethoxylated flavonoid biosynthesis in Citrus reticulata cv. Chachiensis
Source: Nat Commun. 2024 May 11;15:3991. doi: 10.1038/s41467-024-48235-y (PMC11088696; doi:10.1038/s41467-024-48235-y)
Supplement: Supplementary file 16 — Supplementary Data 13 [file 41467_2024_48235_MOESM16_ESM.xlsx]

## Sheet: Supplementary Data 13
Supplementary Data 13. The correlation between AP2/ERF-ERF and 5,6,7,8,3’,4’-hexamethoxyflavone.
AP2/ERF-ERF	PMF	cor	P value	q(fdr)
CZG_jg25555	5,6,7,8,3’,4’-hexamethoxyflavone	0.827788	0.000139035	0.00185698
CZG_jg24916	5,6,7,8,3’,4’-hexamethoxyflavone	0.796892	0.000375328	0.00374619
CZG_jg19188	5,6,7,8,3’,4’-hexamethoxyflavone	0.755209	0.00113253	0.00829239
CZG_jg15431	5,6,7,8,3’,4’-hexamethoxyflavone	0.722252	0.00235835	0.0141476
CZG_jg15430	5,6,7,8,3’,4’-hexamethoxyflavone	0.720484	0.00244604	0.0145064
CZG_jg19186	5,6,7,8,3’,4’-hexamethoxyflavone	0.713732	0.00280533	0.0160371
* The p-value is provided by one-tailed Pearson's chi-square test.
* fdr means false discovery rate, the FDR adjusted p-value (q value) is provided by Benjamini–Hochberg method.
