# Supplementary material for: An integrated multi-omics approach reveals polymethoxylated flavonoid biosynthesis in Citrus reticulata cv. Chachiensis
Source: Nat Commun. 2024 May 11;15:3991. doi: 10.1038/s41467-024-48235-y (PMC11088696; doi:10.1038/s41467-024-48235-y)
Supplement: Supplementary file 17 — Supplementary Data 14 [file 41467_2024_48235_MOESM17_ESM.xlsx]

## Sheet: Supplementary Data 14
Supplementary Data 14. Primers for site-directed mutagenesis of CcOMT1
W141A-F	AAGGTTCTCATGGAGAGCGCGTACTACTTAAAAGATGCAGTG
W141A-R	CACTGCATCTTTTAAGTAGTACGCGCTCTCCATGAGAACCTT
Y142A-F	GTTCTCATGGAGAGCTGGGCCTACTTAAAAGATGCAGTG
Y142A-R	CACTGCATCTTTTAAGTAGGCCCAGCTCTCCATGAGAAC
F164 A-F	GCCCATGGGATGAATGCAGCCGATTACCATGGCAAAGAT
F164 A-R	ATCTTTGCCATGGTAATCGGCTGCATTCATCCCATGGGC
N174A-F	CATGGCAAAGATCTAAGATTCGCCAAGATTTTCAACAATGGAATG
N174A-R	CATTCCATTGTTGAAAATCTTGGCGAATCTTAGATCTTTGCCATG
S182A-F	AAGATTTTCAACAATGGAATGGCGTCTCATTCTACCATTACCATG
S182A-R	CATGGTAATGGTAGAATGAGACGCCATTCCATTGTTGAAAATCTT
W141F-F	AAGGTTCTCATGGAGAGCTTCTACTACTTAAAAGATGCAGTG
W141F-R	CACTGCATCTTTTAAGTAGTAGAAGCTCTCCATGAGAACCTT
W141Y-F	AAGGTTCTCATGGAGAGCTACTACTACTTAAAAGATGCAGTG
W141Y-R	CACTGCATCTTTTAAGTAGTAGTAGCTCTCCATGAGAACCTT
Y142F-F	GTTCTCATGGAGAGCTGGTTCTACTTAAAAGATGCAGTG
Y142F-R	CACTGCATCTTTTAAGTAGAACCAGCTCTCCATGAGAAC
Y142S-F	GTTCTCATGGAGAGCTGGTCCTACTTAAAAGATGCAGTG
Y142S-R	CACTGCATCTTTTAAGTAGGACCAGCTCTCCATGAGAAC
F164S-F	GCCCATGGGATGAATGCATCCGATTACCATGGCAAAGAT
F164S-R	ATCTTTGCCATGGTAATCGGATGCATTCATCCCATGGGC
F164L-F	GCCCATGGGATGAATGCACTCGATTACCATGGCAAAGAT
F164L-R	ATCTTTGCCATGGTAATCGAGTGCATTCATCCCATGGGC
N174V-F	CATGGCAAAGATCTAAGATTCGTCAAGATTTTCAACAATGGAATG
N174V-R	CATTCCATTGTTGAAAATCTTGACGAATCTTAGATCTTTGCCATG
N174S-F	CATGGCAAAGATCTAAGATTCAGCAAGATTTTCAACAATGGAATG
N174S-R	CATTCCATTGTTGAAAATCTTGCTGAATCTTAGATCTTTGCCATG
S182L-F	AACAAGATTTTCAACAATGGAATGTTGTCTCATTCTACCATTACCATG
S182L-R	CATGGTAATGGTAGAATGAGACAACATTCCATTGTTGAAAATCTTGTT
S182G-F	AAGATTTTCAACAATGGAATGGGTTCTCATTCTACCATTACCATG
S182G-R	CATGGTAATGGTAGAATGAGAACCCATTCCATTGTTGAAAATCTT
S182W-F	AAGATTTTCAACAATGGAATGTGGTCTCATTCTACCATTACCATG
S182W-R	CATGGTAATGGTAGAATGAGACCACATTCCATTGTTGAAAATCTT
