# Supplementary material for: An integrated multi-omics approach reveals polymethoxylated flavonoid biosynthesis in Citrus reticulata cv. Chachiensis
Source: Nat Commun. 2024 May 11;15:3991. doi: 10.1038/s41467-024-48235-y (PMC11088696; doi:10.1038/s41467-024-48235-y)
Supplement: Supplementary file 18 — Supplementary Data 15 [file 41467_2024_48235_MOESM18_ESM.xlsx]

## Sheet: Supplementary Data 15
Supplementary Data 15. Primers used for cloning CcOMT1 and RT-qPCR
Gene	5’ to 3’
CcOMT1- pCAMBIA1301-FP	aagcttatcgataccgtcgacATGGGTTCAACCAGTTCAGAAACT
CcOMT1- pCAMBIA1301-RP	gatctgcagcccgggggatccTCAAGCACTCTTGAGAAATTCCAT
TRV2-CcOMT1-FP	gtgagtaaggttaccgaattcATTCTACCATTACCATGAAGAAAATTCT
TRV2-CcOMT1-RP	gagacgcgtgagctcggtaccAGTTCTTCAAGAATTTCACGCAGTG
CcOMT1-RT-FP	ATGGTGTTACACTTTCCGAT
CcOMT1-RT-RP	TGGAATGCCACCTTCAAGC
