# Supplementary material for: An integrated multi-omics approach reveals polymethoxylated flavonoid biosynthesis in Citrus reticulata cv. Chachiensis
Source: Nat Commun. 2024 May 11;15:3991. doi: 10.1038/s41467-024-48235-y (PMC11088696; doi:10.1038/s41467-024-48235-y)
Supplement: Supplementary file 20 — Source Data [file 41467_2024_48235_MOESM20_ESM.xlsx]

## Sheet: Figure 3c-d
Figure 3c	The relative expression matrtx of COMT
COMT	CZG.10.21.BF1	CZG.10.21.BF2	CZG.10.21.BF3	CZG.10.21.BF4	CZG.10.21.BF5	CZG.10.21.BL1	CZG.10.21.BL2	CZG.10.21.BL3	CZG.10.21.BL4	CZG.10.21.BL5	CZG.10.21.Bpu1	CZG.10.21.Bpu2	CZG.10.21.Bpu3	CZG.10.21.Bpu4	CZG.10.21.Bpu5	CZG.10.21.Bsd1	CZG.10.21.Bsd2	CZG.10.21.Bsd3	CZG.10.21.Bsd4	CZG.10.21.Bsd5	CZG.10.21.SF1	CZG.10.21.SF2	CZG.10.21.SF3	CZG.10.21.SF4	CZG.10.21.SL1	CZG.10.21.SL2	CZG.10.21.SL3	CZG.10.21.SL4	CZG.10.21.Spu1	CZG.10.21.Spu2	CZG.10.21.Spu3	CZG.10.21.Spu4	CZG.10.21.Ssd1	CZG.10.21.Ssd2	CZG.10.21.Ssd3	CZG.10.21.Ssd4	CZG.11.23.BF4	CZG.11.23.BF5	CZG.11.23.BL4	CZG.11.23.BL5	CZG.11.23.Bpu1	CZG.11.23.Bpu2	CZG.11.23.Bpu3	CZG.11.23.Bpu4	CZG.11.23.Bpu5	CZG.11.23.Bsd4	CZG.11.23.Bsd5	CZG.11.23.SF1	CZG.11.23.SF2
CZG_jg11962	11.1077	10.31	10.9476	10.8573	10.7686	13.8087	13.3249	13.6951	13.3207	12.9192	3.65003	3.44108	3.02187	3.14388	3.82037	2.97196	1.85912	3.55772	4.20208	3.21756	11.0277	11.1076	11.1705	10.3593	13.3074	12.9825	12.8635	13.2916	3.29699	1.56292	4.26006	3.99058	2.61866	2.5025	3.52419	4.54644	10.7798	11.3804	12.6132	12.475	4.00355	3.97616	3.69364	3.40701	3.65355	0	1.65306	10.8247	11.6494
CZG_jg11963	10.0711	10.3207	10.2474	10.2222	9.79352	13.3831	13.2076	13.8798	13.7727	13.3642	11.7373	11.6854	11.8043	11.4854	11.9876	9.83213	9.96897	9.10159	10.7538	10.4296	9.8283	9.63434	10.183	10.0022	13.0917	13.0173	12.6954	12.9163	11.7683	11.6896	12.0195	12.1445	9.86962	10.4207	9.45899	9.82563	10.4514	10.3992	11.9663	12.5463	12.8901	12.4258	11.5069	12.1193	12.9765	9.09653	9.60069	10.4401	10.7511
CZG_jg16023	12.1053	12.3094	11.612	12.908	12.8474	14.0722	14.1255	14.6618	14.636	14.148	16.2507	16.1891	15.7413	15.6801	16.5735	11.5076	12.2814	11.9554	13.0225	10.2044	11.9663	12.4286	11.3276	13.1783	14.1965	14.2025	14.1172	14.1205	15.6209	16.5526	16.3179	16.4965	11.0976	10.4182	11.428	11.5282	12.3441	11.5234	13.2503	13.3792	15.4944	15.0553	14.5999	15.9809	14.2417	9.72224	8.91133	11.6262	11.8097
CZG_jg16111	0	0	0	0.901517	1.44694	0	0	0	0	1.0116	0	0	0	0.985409	0	0	0	0	0	0	1.43924	0	0	0	0.978172	0	0	0	0	0	0	0	0	0	0	0	0.908594	0.922997	0	0	1.0019	0	0	0	0	0	0	0	0
CZG_jg16321	5.32702	5.91208	6.09343	6.99698	7.0929	0	0	0	0	0	0	0	0	0	0	0	0	0	0	0	4.64183	6.87022	5.70856	5.97772	1.55578	0	0	0	0	0.983502	0	0	0	0	0	1.64628	3.91029	4.70539	0	0	0	0	0	0	0	0	0	2.61196	4.13286
CZG_jg16323	7.96882	8.61912	8.37197	9.3507	9.75368	0	1.53695	0	0.954476	0	0	1.67416	0	0	0	0	0	0	0	0	6.67236	9.27184	8.27845	8.27332	0	0.950404	0.966878	1.53783	0	0	0	0	0	0	0	0	6.70752	7.41996	0	0	1.0019	0	0	0	0	0	0	6.49958	6.57584
CZG_jg16329	9.306	9.1417	9.44767	10.3429	10.2747	4.68035	3.83922	1.51478	4.91045	0	0	1.06741	0	0.985409	0	0	0	0	0	0	8.04307	10.4121	9.54146	9.0179	4.54283	5.25914	3.1105	5.57402	2.10793	1.56292	2.00962	1.92333	0	0	0	0	7.86704	7.66894	2.35668	1.7147	0	0	0	0	1.03782	0	0	5.93267	7.04848
CZG_jg16597	0	2.14823	3.72608	2.82298	3.39157	6.22731	1.94587	4.65238	5.30206	2.34044	0	0	0	0	0.954298	0	1.21034	1.76322	1.1656	0	3.12152	2.63076	2.4187	3.24729	5.27905	4.90231	3.84443	5.81259	0	0	0	0	0	0	0	1.04623	1.86062	1.48135	1.61398	4.35045	0	0	0	0	0	0	1.05137	3.48886	0.980496
CZG_jg16598	11.6483	10.7582	12.1335	11.3921	11.2446	9.42048	7.5498	8.97841	8.81756	7.40667	1.95918	1.06741	1.8761	1.97806	0	6.84675	6.43305	7.02576	7.27766	4.9926	10.8477	11.608	11.437	10.529	7.20423	7.20348	5.74156	8.32124	1.07284	1.56292	2.00962	3.22942	5.30609	6.10153	3.76617	4.0855	11.8805	9.87798	4.84914	8.44255	3.46288	2.56379	2.80105	1.04788	3.52747	0	3.90135	11.9908	11.2599
CZG_jg17822	11.1764	11.4984	10.9283	11.4898	11.479	8.26261	7.98293	7.9162	7.60837	9.16772	12.7707	12.1325	11.8075	11.557	12.5135	13.4981	13.5318	13.3457	13.2757	13.6162	11.2614	10.8793	11.0899	11.4748	7.19471	7.66107	8.2186	7.47599	11.7215	11.4124	12.1112	12.3304	13.7301	13.7502	13.5615	13.4747	10.4295	10.6974	8.66891	9.59748	11.333	11.7025	11.4749	11.0041	11.1218	13.83	14.0649	11.667	10.4666
CZG_jg18299	6.38129	5.42801	6.67751	7.44077	7.16409	7.89438	6.68295	9.23565	6.01738	4.92923	3.85591	4.03027	4.01209	4.3644	3.91308	0	0	1.76322	1.80179	0	7.93622	7.42224	7.20873	6.03492	6.81438	5.73376	6.18181	5.17856	4.45733	4.21651	10.4784	4.70801	0	1.11547	2.37906	0	7.21308	7.86466	5.39982	4.76798	3.58844	2.97776	3.69364	3.99503	3.3893	2.45148	2.40327	8.8848	8.44062
CZG_jg18300	2.74591	2.80889	4.06422	2.98991	1.84375	3.38917	2.52469	3.60233	1.93116	1.60041	4.85406	5.12786	5.08492	5.29334	5.26699	1.09829	2.64517	2.53334	2.57847	2.18841	3.49451	2.63076	3.62081	3.37091	1.55578	0	1.95003	0	5.09201	5.05526	7.69223	4.15038	1.83628	1.73696	2.05363	2.0688	3.15298	3.75966	3.03796	1.7147	5.67614	4.92958	3.45274	5.82043	4.39295	0	0	2.61196	2.77376
CZG_jg23338	0	0	2.16837	0	1.44694	1.53377	0	0	0	0	1.54873	2.09997	1.8761	1.97806	1.93089	0	0	0	2.24178	0	0	0	0	0	0	0	0	0	1.68129	0.983502	2.59564	0.94934	1.19247	0	0	1.04623	0.908594	0	0	0	1.58749	0	0	0	1.63517	1.08232	0	0	0
CZG_jg24448	0	0	0	0	0	3.10126	2.93665	2.90717	0.954476	2.60424	3.2728	2.69562	1.47537	3.67339	4.23382	0	0	0	0	0	0	0	0	0	2.5484	2.50133	2.52933	2.26518	3.45051	0	3.71227	3.81084	0	0	0	0	0.908594	0.922997	1.02182	1.09838	2.00284	3.14733	3.45274	3.08278	4.15785	0	0	2.27352	1.5589
CZG_jg24488	8.95886	9.30719	8.70666	9.25761	9.39899	9.77435	9.82075	9.82425	10.4831	10.0427	8.41307	8.69753	8.55042	8.63608	8.71789	7.10769	7.10484	7.15258	7.51188	6.43284	9.28956	9.33315	8.85646	9.13807	10.0994	10.1147	10.2628	9.90319	9.07855	8.80924	8.91666	8.53735	7.00292	6.57742	7.18952	6.92314	7.95637	8.94262	10.0918	9.77332	8.21323	8.1694	8.67565	8.21284	8.52979	7.40713	7.11145	8.1921	8.39129
CZG_jg25169	4.52463	5.21119	5.13249	4.97182	5.5991	6.87736	6.21373	7.20698	5.93131	4.19176	2.53953	1.06741	2.85438	3.97252	0.954298	0	0	0	0	0	3.87718	5.08289	5.55696	4.36039	5.44885	5.11132	4.63605	5.42218	1.68129	3.29209	6.69919	2.71939	0	0	1.03597	1.64628	5.8801	3.93893	3.36096	2.47627	0	0	1.58006	0	0	0	3.08873	6.1299	4.66269
CZG_jg26003	6.77419	6.2578	7.01622	7.73335	8.25592	10.6479	10.2527	11.5422	9.37928	9.18041	0	2.42832	0.918595	0	0	1.09829	1.21034	0	1.1656	0	6.6602	8.19329	8.14745	6.70941	10.318	10.5064	10.1726	10.3655	2.10793	1.56292	3.33346	0.94934	0	2.16992	0	2.66121	7.61926	8.53554	7.36497	11.5269	0	0	0	0	0	0	0	8.101	8.55328
CZG_jg4038	11.585	11.5197	11.5015	11.5874	12.0542	12.7838	12.6088	12.8378	12.8731	12.1996	11.3371	11.3921	10.9403	11.109	11.5333	11.0575	11.1775	11.1658	10.88	11.4494	11.659	11.649	11.5016	11.6162	12.4754	12.9903	12.8378	12.6817	11.3577	11.391	11.3404	11.7741	11.2891	11.2138	11.2503	11.1476	11.7634	11.3515	13.286	12.7189	10.888	10.6417	11.1083	10.8902	10.755	11.3194	11.1891	11.7598	11.2972
CZG_jg4184	5.41237	4.11319	5.16799	6.19074	8.06453	5.80651	5.32146	4.42177	4.00054	4.54567	0	2.09997	0	0	1.5237	0	0	0	0	0	6.74323	8.17613	8.24989	5.69974	5.76416	5.80767	5.93405	4.93099	2.7044	1.56292	0	0	0	0	0	0	9.23965	10.1167	5.94949	9.54995	3.00332	1.98096	2.31604	1.04788	2.05636	0	0	10.3154	9.67158
CZG_jg5489	5.43973	5.53869	5.26952	5.82155	6.29798	8.05723	8.93874	8.68807	8.38752	8.2079	3.85591	3.93014	3.43202	3.78014	3.08765	5.31449	5.63271	6.06286	5.59228	5.63304	5.92866	6.88086	6.754	5.52443	8.07511	7.28337	7.35964	8.05825	3.29699	3.14046	10.0517	3.71181	6.33445	5.64385	5.85117	5.48124	7.49848	6.95139	6.78438	7.40844	3.00332	5.06277	5.24076	4.89832	3.52747	4.85479	4.48864	6.1299	6.81905
CZG_jg6588	0.860325	0	0.905961	2.16096	2.62734	4.96932	5.38849	5.51037	4.49641	3.60616	0	0	0	0	0	0	0	0	0	0	2.14521	2.41358	1.45352	1.82731	4.20629	4.22619	5.02246	5.21598	0	0	5.62726	0	0	0	0	0	1.86062	0.922997	3.62471	4.42898	0	0	0	0	0	0	0	1.83053	1.97064
CZG_jg6589	8.33948	7.76902	8.09605	8.7329	8.28016	11.9714	12.668	12.6273	11.9969	11.4079	1.54873	0	1.47537	0	2.24809	4.26724	3.52499	4.64071	3.27841	3.54524	8.60576	9.79478	9.30417	8.65714	11.9475	11.5649	11.6766	11.8705	1.68129	0	4.96659	1.92333	3.79228	3.66296	3.87347	5.84428	7.4045	9.22128	11.1314	11.3009	2.32496	0	1.99448	0	0	4.05694	4.74093	7.28242	9.50574
CZG_jg7448	4.47259	6.66406	4.56795	5.58116	5.62457	2.93243	4.25302	4.80398	3.50037	2.01736	0.972914	0	0	0.985409	0	10.804	10.7457	10.9782	10.8961	10.812	3.95886	6.36396	5.65977	4.98116	2.28684	0.950404	3.1105	2.5258	0	0	5.59751	0	11.1094	10.5587	10.4962	10.6778	3.15298	5.99375	2.35668	4.50345	1.58749	0	0.996323	0	1.03782	10.3225	10.1439	3.64443	5.28365
CZG_jg8227	13.3217	13.7389	14.5239	13.8517	13.3567	8.37396	10.3046	9.50272	9.52781	9.13681	9.33126	10.7801	10.3313	9.91028	8.49981	2.47613	2.64517	4.24483	3.27841	5.59814	14.0242	13.3855	14.0915	13.7276	8.33552	8.97872	8.54048	9.17912	9.99847	9.42013	9.72532	9.68486	5.10524	4.38082	6.09237	5.61267	14.2614	14.8366	9.56092	9.57607	11.8524	11.1619	10.4073	11.0643	10.0928	5.01294	5.55819	14.4387	14.6621
Figure 3d	The relative expression matrtx of CCoAOMT
CCoAOMT	CZG.10.21.BF1	CZG.10.21.BF2	CZG.10.21.BF3	CZG.10.21.BF4	CZG.10.21.BF5	CZG.10.21.BL1	CZG.10.21.BL2	CZG.10.21.BL3	CZG.10.21.BL4	CZG.10.21.BL5	CZG.10.21.Bpu1	CZG.10.21.Bpu2	CZG.10.21.Bpu3	CZG.10.21.Bpu4	CZG.10.21.Bpu5	CZG.10.21.Bsd1	CZG.10.21.Bsd2	CZG.10.21.Bsd3	CZG.10.21.Bsd4	CZG.10.21.Bsd5	CZG.10.21.SF1	CZG.10.21.SF2	CZG.10.21.SF3	CZG.10.21.SF4	CZG.10.21.SL1	CZG.10.21.SL2	CZG.10.21.SL3	CZG.10.21.SL4	CZG.10.21.Spu1	CZG.10.21.Spu2	CZG.10.21.Spu3	CZG.10.21.Spu4	CZG.10.21.Ssd1	CZG.10.21.Ssd2	CZG.10.21.Ssd3	CZG.10.21.Ssd4	CZG.11.23.BF4	CZG.11.23.BF5	CZG.11.23.BL4	CZG.11.23.BL5	CZG.11.23.Bpu1	CZG.11.23.Bpu2	CZG.11.23.Bpu3	CZG.11.23.Bpu4	CZG.11.23.Bpu5	CZG.11.23.Bsd4	CZG.11.23.Bsd5	CZG.11.23.SF1	CZG.11.23.SF2
CZG_jg11962	11.1077	10.31	10.9476	10.8573	10.7686	13.8087	13.3249	13.6951	13.3207	12.9192	3.65003	3.44108	3.02187	3.14388	3.82037	2.97196	1.85912	3.55772	4.20208	3.21756	11.0277	11.1076	11.1705	10.3593	13.3074	12.9825	12.8635	13.2916	3.29699	1.56292	4.26006	3.99058	2.61866	2.5025	3.52419	4.54644	10.7798	11.3804	12.6132	12.475	4.00355	3.97616	3.69364	3.40701	3.65355	0	1.65306	10.8247	11.6494
CZG_jg11963	10.0711	10.3207	10.2474	10.2222	9.79352	13.3831	13.2076	13.8798	13.7727	13.3642	11.7373	11.6854	11.8043	11.4854	11.9876	9.83213	9.96897	9.10159	10.7538	10.4296	9.8283	9.63434	10.183	10.0022	13.0917	13.0173	12.6954	12.9163	11.7683	11.6896	12.0195	12.1445	9.86962	10.4207	9.45899	9.82563	10.4514	10.3992	11.9663	12.5463	12.8901	12.4258	11.5069	12.1193	12.9765	9.09653	9.60069	10.4401	10.7511
CZG_jg16023	12.1053	12.3094	11.612	12.908	12.8474	14.0722	14.1255	14.6618	14.636	14.148	16.2507	16.1891	15.7413	15.6801	16.5735	11.5076	12.2814	11.9554	13.0225	10.2044	11.9663	12.4286	11.3276	13.1783	14.1965	14.2025	14.1172	14.1205	15.6209	16.5526	16.3179	16.4965	11.0976	10.4182	11.428	11.5282	12.3441	11.5234	13.2503	13.3792	15.4944	15.0553	14.5999	15.9809	14.2417	9.72224	8.91133	11.6262	11.8097
CZG_jg16111	0	0	0	0.901517	1.44694	0	0	0	0	1.0116	0	0	0	0.985409	0	0	0	0	0	0	1.43924	0	0	0	0.978172	0	0	0	0	0	0	0	0	0	0	0	0.908594	0.922997	0	0	1.0019	0	0	0	0	0	0	0	0
CZG_jg16321	5.32702	5.91208	6.09343	6.99698	7.0929	0	0	0	0	0	0	0	0	0	0	0	0	0	0	0	4.64183	6.87022	5.70856	5.97772	1.55578	0	0	0	0	0.983502	0	0	0	0	0	1.64628	3.91029	4.70539	0	0	0	0	0	0	0	0	0	2.61196	4.13286
CZG_jg16323	7.96882	8.61912	8.37197	9.3507	9.75368	0	1.53695	0	0.954476	0	0	1.67416	0	0	0	0	0	0	0	0	6.67236	9.27184	8.27845	8.27332	0	0.950404	0.966878	1.53783	0	0	0	0	0	0	0	0	6.70752	7.41996	0	0	1.0019	0	0	0	0	0	0	6.49958	6.57584
CZG_jg16329	9.306	9.1417	9.44767	10.3429	10.2747	4.68035	3.83922	1.51478	4.91045	0	0	1.06741	0	0.985409	0	0	0	0	0	0	8.04307	10.4121	9.54146	9.0179	4.54283	5.25914	3.1105	5.57402	2.10793	1.56292	2.00962	1.92333	0	0	0	0	7.86704	7.66894	2.35668	1.7147	0	0	0	0	1.03782	0	0	5.93267	7.04848
CZG_jg16597	0	2.14823	3.72608	2.82298	3.39157	6.22731	1.94587	4.65238	5.30206	2.34044	0	0	0	0	0.954298	0	1.21034	1.76322	1.1656	0	3.12152	2.63076	2.4187	3.24729	5.27905	4.90231	3.84443	5.81259	0	0	0	0	0	0	0	1.04623	1.86062	1.48135	1.61398	4.35045	0	0	0	0	0	0	1.05137	3.48886	0.980496
CZG_jg16598	11.6483	10.7582	12.1335	11.3921	11.2446	9.42048	7.5498	8.97841	8.81756	7.40667	1.95918	1.06741	1.8761	1.97806	0	6.84675	6.43305	7.02576	7.27766	4.9926	10.8477	11.608	11.437	10.529	7.20423	7.20348	5.74156	8.32124	1.07284	1.56292	2.00962	3.22942	5.30609	6.10153	3.76617	4.0855	11.8805	9.87798	4.84914	8.44255	3.46288	2.56379	2.80105	1.04788	3.52747	0	3.90135	11.9908	11.2599
CZG_jg17822	11.1764	11.4984	10.9283	11.4898	11.479	8.26261	7.98293	7.9162	7.60837	9.16772	12.7707	12.1325	11.8075	11.557	12.5135	13.4981	13.5318	13.3457	13.2757	13.6162	11.2614	10.8793	11.0899	11.4748	7.19471	7.66107	8.2186	7.47599	11.7215	11.4124	12.1112	12.3304	13.7301	13.7502	13.5615	13.4747	10.4295	10.6974	8.66891	9.59748	11.333	11.7025	11.4749	11.0041	11.1218	13.83	14.0649	11.667	10.4666
CZG_jg18299	6.38129	5.42801	6.67751	7.44077	7.16409	7.89438	6.68295	9.23565	6.01738	4.92923	3.85591	4.03027	4.01209	4.3644	3.91308	0	0	1.76322	1.80179	0	7.93622	7.42224	7.20873	6.03492	6.81438	5.73376	6.18181	5.17856	4.45733	4.21651	10.4784	4.70801	0	1.11547	2.37906	0	7.21308	7.86466	5.39982	4.76798	3.58844	2.97776	3.69364	3.99503	3.3893	2.45148	2.40327	8.8848	8.44062
CZG_jg18300	2.74591	2.80889	4.06422	2.98991	1.84375	3.38917	2.52469	3.60233	1.93116	1.60041	4.85406	5.12786	5.08492	5.29334	5.26699	1.09829	2.64517	2.53334	2.57847	2.18841	3.49451	2.63076	3.62081	3.37091	1.55578	0	1.95003	0	5.09201	5.05526	7.69223	4.15038	1.83628	1.73696	2.05363	2.0688	3.15298	3.75966	3.03796	1.7147	5.67614	4.92958	3.45274	5.82043	4.39295	0	0	2.61196	2.77376
CZG_jg23338	0	0	2.16837	0	1.44694	1.53377	0	0	0	0	1.54873	2.09997	1.8761	1.97806	1.93089	0	0	0	2.24178	0	0	0	0	0	0	0	0	0	1.68129	0.983502	2.59564	0.94934	1.19247	0	0	1.04623	0.908594	0	0	0	1.58749	0	0	0	1.63517	1.08232	0	0	0
CZG_jg24448	0	0	0	0	0	3.10126	2.93665	2.90717	0.954476	2.60424	3.2728	2.69562	1.47537	3.67339	4.23382	0	0	0	0	0	0	0	0	0	2.5484	2.50133	2.52933	2.26518	3.45051	0	3.71227	3.81084	0	0	0	0	0.908594	0.922997	1.02182	1.09838	2.00284	3.14733	3.45274	3.08278	4.15785	0	0	2.27352	1.5589
CZG_jg24488	8.95886	9.30719	8.70666	9.25761	9.39899	9.77435	9.82075	9.82425	10.4831	10.0427	8.41307	8.69753	8.55042	8.63608	8.71789	7.10769	7.10484	7.15258	7.51188	6.43284	9.28956	9.33315	8.85646	9.13807	10.0994	10.1147	10.2628	9.90319	9.07855	8.80924	8.91666	8.53735	7.00292	6.57742	7.18952	6.92314	7.95637	8.94262	10.0918	9.77332	8.21323	8.1694	8.67565	8.21284	8.52979	7.40713	7.11145	8.1921	8.39129
CZG_jg25169	4.52463	5.21119	5.13249	4.97182	5.5991	6.87736	6.21373	7.20698	5.93131	4.19176	2.53953	1.06741	2.85438	3.97252	0.954298	0	0	0	0	0	3.87718	5.08289	5.55696	4.36039	5.44885	5.11132	4.63605	5.42218	1.68129	3.29209	6.69919	2.71939	0	0	1.03597	1.64628	5.8801	3.93893	3.36096	2.47627	0	0	1.58006	0	0	0	3.08873	6.1299	4.66269
CZG_jg26003	6.77419	6.2578	7.01622	7.73335	8.25592	10.6479	10.2527	11.5422	9.37928	9.18041	0	2.42832	0.918595	0	0	1.09829	1.21034	0	1.1656	0	6.6602	8.19329	8.14745	6.70941	10.318	10.5064	10.1726	10.3655	2.10793	1.56292	3.33346	0.94934	0	2.16992	0	2.66121	7.61926	8.53554	7.36497	11.5269	0	0	0	0	0	0	0	8.101	8.55328
CZG_jg4038	11.585	11.5197	11.5015	11.5874	12.0542	12.7838	12.6088	12.8378	12.8731	12.1996	11.3371	11.3921	10.9403	11.109	11.5333	11.0575	11.1775	11.1658	10.88	11.4494	11.659	11.649	11.5016	11.6162	12.4754	12.9903	12.8378	12.6817	11.3577	11.391	11.3404	11.7741	11.2891	11.2138	11.2503	11.1476	11.7634	11.3515	13.286	12.7189	10.888	10.6417	11.1083	10.8902	10.755	11.3194	11.1891	11.7598	11.2972
CZG_jg4184	5.41237	4.11319	5.16799	6.19074	8.06453	5.80651	5.32146	4.42177	4.00054	4.54567	0	2.09997	0	0	1.5237	0	0	0	0	0	6.74323	8.17613	8.24989	5.69974	5.76416	5.80767	5.93405	4.93099	2.7044	1.56292	0	0	0	0	0	0	9.23965	10.1167	5.94949	9.54995	3.00332	1.98096	2.31604	1.04788	2.05636	0	0	10.3154	9.67158
CZG_jg5489	5.43973	5.53869	5.26952	5.82155	6.29798	8.05723	8.93874	8.68807	8.38752	8.2079	3.85591	3.93014	3.43202	3.78014	3.08765	5.31449	5.63271	6.06286	5.59228	5.63304	5.92866	6.88086	6.754	5.52443	8.07511	7.28337	7.35964	8.05825	3.29699	3.14046	10.0517	3.71181	6.33445	5.64385	5.85117	5.48124	7.49848	6.95139	6.78438	7.40844	3.00332	5.06277	5.24076	4.89832	3.52747	4.85479	4.48864	6.1299	6.81905
CZG_jg6588	0.860325	0	0.905961	2.16096	2.62734	4.96932	5.38849	5.51037	4.49641	3.60616	0	0	0	0	0	0	0	0	0	0	2.14521	2.41358	1.45352	1.82731	4.20629	4.22619	5.02246	5.21598	0	0	5.62726	0	0	0	0	0	1.86062	0.922997	3.62471	4.42898	0	0	0	0	0	0	0	1.83053	1.97064
CZG_jg6589	8.33948	7.76902	8.09605	8.7329	8.28016	11.9714	12.668	12.6273	11.9969	11.4079	1.54873	0	1.47537	0	2.24809	4.26724	3.52499	4.64071	3.27841	3.54524	8.60576	9.79478	9.30417	8.65714	11.9475	11.5649	11.6766	11.8705	1.68129	0	4.96659	1.92333	3.79228	3.66296	3.87347	5.84428	7.4045	9.22128	11.1314	11.3009	2.32496	0	1.99448	0	0	4.05694	4.74093	7.28242	9.50574
CZG_jg7448	4.47259	6.66406	4.56795	5.58116	5.62457	2.93243	4.25302	4.80398	3.50037	2.01736	0.972914	0	0	0.985409	0	10.804	10.7457	10.9782	10.8961	10.812	3.95886	6.36396	5.65977	4.98116	2.28684	0.950404	3.1105	2.5258	0	0	5.59751	0	11.1094	10.5587	10.4962	10.6778	3.15298	5.99375	2.35668	4.50345	1.58749	0	0.996323	0	1.03782	10.3225	10.1439	3.64443	5.28365
CZG_jg8227	13.3217	13.7389	14.5239	13.8517	13.3567	8.37396	10.3046	9.50272	9.52781	9.13681	9.33126	10.7801	10.3313	9.91028	8.49981	2.47613	2.64517	4.24483	3.27841	5.59814	14.0242	13.3855	14.0915	13.7276	8.33552	8.97872	8.54048	9.17912	9.99847	9.42013	9.72532	9.68486	5.10524	4.38082	6.09237	5.61267	14.2614	14.8366	9.56092	9.57607	11.8524	11.1619	10.4073	11.0643	10.0928	5.01294	5.55819	14.4387	14.6621
Figure 3c-d	Condition matrix
Sample	CZG_2.21_MIN1	CZG_2.21_MIN2	CZG_2.21_MIN3	CZG_2.21_SF1	CZG_2.21_SF2	CZG_2.21_SF3	CZG_2.21_SF4	CZG_2.21_SF5	CZG_2.21_MF1	CZG_2.21_MF2	CZG_2.21_MF3	CZG_2.21_BF1	CZG_2.21_BF2	CZG_2.21_L1	CZG_2.21_L2	CZG_2.21_L3	CZG_5.18_BL1	CZG_5.18_BL2	CZG_5.18_BL3	CZG_5.18_BL4	CZG_5.18_BL5	CZG_5.18_SL1	CZG_5.18_SL2	CZG_5.18_SL3	CZG_5.18_SL4	CZG_5.18_SL5	CZG_6.18_BL1	CZG_6.18_BL2	CZG_6.18_BL3	CZG_6.18_BL4	CZG_6.18_BL5	CZG_6.18_SL1	CZG_6.18_SL2	CZG_6.18_SL3	CZG_6.18_SL4	CZG_6.18_SL5	CZG.8.18.BL1	CZG.8.18.BL2	CZG.8.18.BL3	CZG.8.18.BL4	CZG.8.18.BL5	CZG.8.18.SL1	CZG.8.18.SL2	CZG.8.18.SL3	CZG.8.18.SL4	CZG.8.18.SL5	CZG.9.23.BL1	CZG.9.23.BL2	CZG.9.23.BL3
Condition	Feb.flower	Feb.flower	Feb.flower	Feb.flower	Feb.flower	Feb.flower	Feb.flower	Feb.flower	Feb.flower	Feb.flower	Feb.flower	Feb.flower	Feb.flower	Feb.leaf	Feb.leaf	Feb.leaf	May.leaf	May.leaf	May.leaf	May.leaf	May.leaf	May.leaf	May.leaf	May.leaf	May.leaf	May.leaf	Jun.leaf	Jun.leaf	Jun.leaf	Jun.leaf	Jun.leaf	Jun.leaf	Jun.leaf	Jun.leaf	Jun.leaf	Jun.leaf	Aug.leaf	Aug.leaf	Aug.leaf	Aug.leaf	Aug.leaf	Aug.leaf	Aug.leaf	Aug.leaf	Aug.leaf	Aug.leaf	Sep.leaf	Sep.leaf	Sep.leaf
[truncated: 148 more columns]

## Sheet: Figure 5
Figure 5f
Raw(Peak area)
Replicate	1	2	3
WT	47.729	51.725	41.5
W141A	0	0	2.7
Y142A	59.358	62.383	66.5
F164A	58.194	61	73.3
N174A	47.046	66.8	56.9
S182A	64.766	75.3	80.5
Calculated Relative specific activity
Replicate	1	2	3	Ave.	S.D.	P-value
WT	1.01584	1.10089	0.883267	1	0.1097	-
W141A	0	0	0.057466	0.01916	0.03318	0.0001
Y142A	1.26335	1.32773	1.41535	1.335	0.0763	0.0122
F164A	1.23857	1.2983	1.56008	1.366	0.171	0.0356
N174A	1.0013	1.42174	1.21103	1.211	0.2102	0.1975
S182A	1.37845	1.60265	1.71332	1.565	0.1706	0.0085
Figure 5g
Raw(Peak area)
Replicate	1	2	3
WT	14.071	17.992	15.4
W141F	24.766	22.624	22.732
W141Y	-	86.238	82.88
Y142F	31.806	21.593	18.757
Y142S	23.703	27.322	25.565
F164L	47.912	38.604	36.613
F164S	39.096	27.915	36.014
N174S	21.38	21.603	20.612
N174V	23.865	27.575	24.37
S182G	46.011	40.558	41.157
S182L	80.616	84.51	73.365
S182W	37.19	45.087	34.951
Calculated Relative specific activity
Replicate	1	2	3	Ave.	S.D.	P-value
WT	0.889388	1.13722	0.97339	1	0.126	-
W141F	1.56539	1.43	1.43682	1.477	0.07627	0.005
W141Y	-	5.45086	5.23861	5.345	0.1501	<0.0001
Y142F	2.01037	1.36483	1.18558	1.52	0.4338	0.1168
Y142S	1.4982	1.72694	1.61589	1.614	0.1144	0.0034
F164L	3.02838	2.44005	2.3142	2.594	0.3812	0.0023
F164S	2.47115	1.76443	2.27634	2.171	0.365	0.0063
N174S	1.35137	1.36546	1.30282	1.34	0.03286	0.0107
N174V	1.50844	1.74294	1.54036	1.597	0.1272	0.0045
S182G	2.90822	2.56356	2.60142	2.691	0.189	0.0002
S182L	5.09551	5.34164	4.63719	5.025	0.3575	<0.0001
S182W	2.35067	2.84982	2.20915	2.47	0.3366	0.0021

## Sheet: Figure 6
Figure 6a										Figure 6b
Raw Ct(ΔRn)										Product(3,5,6,7,8,3’,4’-heptamethoxyflavone)
	Experiment	Replicate	Actin	CcOMT1	Experiment	Replicate	Actin	CcOMT1			Experiment	Replicate	Retention time(min)	Peak area	Content(mg.g-1)	Experiment	Replicate	Retention time(min)	Peak area	Content(mg.g-1)
Empty	1	1	22.19	21.16	2	1	18.62	22.09		Empty	1	1	18.5	483.289	0.178026	2	1	18.49	417.317	0.153641
		2	21.53	20.55		2	19.43	23.1				2	18.5	467.346	0.172133		2	18.49	396.332	0.145884
		3	22.31	21.33		3	19.25	22.35				3	18.5	472.998	0.174222		3	18.49	396.602	0.145984
		4	21.73	21.23		4	18.34	21.26				4	18.5	452.205	0.166536		4	18.49	385.713	0.141959
CcOMT1	1	1	21.13	19.26	2	1	18	20.52		CcOMT1	1	1	18.5	659.554	0.24317	2	1	18.49	554.61	0.204388
		2	21.5	19.67		2	18.14	20.71				2	18.5	656.919	0.242205		2	18.49	580.307	0.213887
		3	21.56	19.75		3	18.18	20.61				3	18.5	612.255	0.225704		3	18.49	553.981	0.204156
		4	21.66	20.34		4	18.55	20.96				4	18.5	576.596	0.212523		4	18.49	518.293	0.190964
Figure 6c										Figure 6d
Raw Ct(ΔRn)										Product(3,5,6,7,8,3’,4’-heptamethoxyflavone)
	Experiment	Replicate	Actin	CcOMT1	Experiment	Replicate	Actin	CcOMT1			Experiment	Replicate	Retention time(min)	Peak area	Content(mg.g-1)	Experiment	Replicate	Retention time(min)	Peak area	Content(mg.g-1)
CK	1	1	20.35	22.61	2	1	20.5	22.93		CK	1	1	18.5	510.016	0.187905	2	1	18.8	676.6	0.24948
		2	21.27	23.52		2	20.21	22.99				2	18.5	541.441	0.199521		2	18.8	592	0.218209
		3	20.45	22.83		3	20.28	22.8				3	18.5	573.749	0.211463		3	18.8	610.4	0.22501
		4	20.91	22.41		4	20.8	22.46				4	18.5	516.493	0.190299		4	18.8	583.3	0.214993
		5	21.52	23.7		5	22.48	25.65				5	18.5	552.269	0.203523		5	18.8	579.3	0.213515
		6	22.49	24.58		6	20.72	24.24				6	18.5	597.087	0.220089		6	18.8	568.2	0.209412
		7	23.48	25.66		7	20.41	23.72				7	18.5	542.943	0.200076		7	18.8	550.7	0.202943
		8	20.44	22.91		8	20.53	23.98				8	18.5	516.215	0.190196		8	18.8	551.8	0.20335
VIGS	1	1	20.32	23.5	2	1	20.51	24.01		VIGS	1	1	18.5	329.482	0.121174	2	1	18.8	475	0.174962
		2	19.46	22.05		2	20.57	23.61				2	18.5	376.204	0.138444		2	18.8	206.9	0.0758639
		3	20.27	23.83		3	19.65	22.92				3	18.5	390.1	0.14358		3	18.8	338.5	0.124507
		4	20.58	23.3		4	21.47	24.39				4	18.5	310.476	0.114149		4	18.8	326.4	0.120035
		5	21.26	23.88		5	20.55	24.23				5	18.5	332.873	0.122427		5	18.8	224	0.0821846
		6	20.72	24.52		6	20.52	25.19				6	18.5	395.486	0.145571		6	18.8	209.1	0.0766771
		7	20.27	23.53		7	21.83	25.71				7	18.5	351.836	0.129437		7	18.8	282.9	0.103956
		8	19.52	22.81		8	20.32	24.17				8	18.5	293.431	0.107848		8	18.8	156.7	0.0573085

## Sheet: Figure 7d
Figure 7d
Gene	Daan_fruit1	Daan_fruit2	Daan_fruit3	Longmen_fruit1	Longmen_fruit2	Longmen_fruit3	Taishan_fruit1	Taishan_fruit2	Taishan_fruit3	Tianma_fruit1	Tianma_fruit2	Tianma_fruit3	Wubao_fruit1	Wubao_fruit2	Wubao_fruit3	Maichong_fruit1	Maichong_fruit2	Maichong_fruit3
CZG_jg2938	12.7308	12.9466	12.6784	13.1491	13.0554	12.7086	12.7909	12.8578	13.1596	12.5563	12.5999	12.1313	11.3904	11.3092	11.4852	11.7666	11.6422	11.357
CZG_jg9535	4.91501	5.41897	4.04285	3.65928	3.89007	2.22958	4.89533	5.15746	3.67668	1.98386	4.25584	3.87991	3.17927	3.67668	2.79228	3.16375	1.09704	2.54717
CZG_jg17873	8.33929	8.68603	8.24733	8.42529	8.3507	8.85539	8.88177	9.19949	9.42311	9.56906	9.19816	10.0318	10.0105	10.6903	10.3769	9.25516	9.64099	10.7053
CZG_jg5663	4.59302	4.10844	5.12382	3.85043	2.88387	3.97819	2.53442	2.91897	2.46825	3.30254	4.53155	3.29592	6.33231	5.95609	5.88958	5.31516	6.16245	6.18396
CZG_jg21577	8.37907	8.38916	9.02678	9.0076	7.78891	9.06373	8.28805	7.79006	8.32271	9.10777	8.70877	6.67179	10.3392	9.26451	9.82791	10.7387	10.7691	10.2911

## Sheet: Supplementary Figure 5
Supplementary Figure 5
Sample	condition	Relative expression of CZG_jg17822
CZG_2.21_BF1	Feb.flower	10.0782
CZG_2.21_BF2	Feb.flower	10.1076
CZG_2.21_MF1	Feb.flower	11.1782
CZG_2.21_MF2	Feb.flower	11.0113
CZG_2.21_MF3	Feb.flower	11.1214
CZG_2.21_MIN1	Feb.flower	11.0057
CZG_2.21_MIN2	Feb.flower	11.0257
CZG_2.21_MIN3	Feb.flower	10.9977
CZG_2.21_SF1	Feb.flower	11.2465
CZG_2.21_SF2	Feb.flower	11.2255
CZG_2.21_SF3	Feb.flower	11.2197
CZG_2.21_SF4	Feb.flower	11.5577
CZG_2.21_SF5	Feb.flower	11.5687
CZG_2.21_L1	Feb.leaf	12.4458
CZG_2.21_L2	Feb.leaf	12.3257
CZG_2.21_L3	Feb.leaf	12.2511
CZG_4.18_BF1	Apr.fruit	12.2281
CZG_4.18_BF2	Apr.fruit	10.6635
CZG_4.18_BF3	Apr.fruit	11.0128
CZG_4.18_SF1	Apr.fruit	11.6579
CZG_4.18_SF2	Apr.fruit	11.9521
CZG_4.18_SF3	Apr.fruit	12.1517
CZG_5.18_BF1	May.fruit	11.4341
CZG_5.18_BF2	May.fruit	12.0436
CZG_5.18_BF3	May.fruit	10.032
CZG_5.18_BF4	May.fruit	8.45569
CZG_5.18_BF5	May.fruit	9.4492
CZG_5.18_SF1	May.fruit	11.4503
CZG_5.18_SF2	May.fruit	11.3797
CZG_5.18_SF3	May.fruit	10.9312
CZG_5.18_SF4	May.fruit	11.2003
CZG_5.18_SF5	May.fruit	11.1802
CZG_5.18_BL1	May.leaf	8.43583
CZG_5.18_BL2	May.leaf	8.27464
CZG_5.18_BL3	May.leaf	8.37843
CZG_5.18_BL4	May.leaf	7.6001
CZG_5.18_BL5	May.leaf	8.19878
CZG_5.18_SL1	May.leaf	7.59152
CZG_5.18_SL2	May.leaf	8.01867
CZG_5.18_SL3	May.leaf	8.05601
CZG_5.18_SL4	May.leaf	8.32142
CZG_5.18_SL5	May.leaf	8.18509
CZG_6.18_BF1	Jun.peel	9.53038
CZG_6.18_BF2	Jun.peel	9.70016
CZG_6.18_BF3	Jun.peel	10.0194
CZG_6.18_BF4	Jun.peel	9.61371
CZG_6.18_BF5	Jun.peel	9.78136
CZG_6.18_SF1	Jun.peel	9.77592
CZG_6.18_SF3	Jun.peel	9.88438
CZG_6.18_SF4	Jun.peel	9.32013
CZG_6.18_SF5	Jun.peel	9.42712
CZG_6.18_BL1	Jun.leaf	7.11208
CZG_6.18_BL2	Jun.leaf	8.10395
CZG_6.18_BL3	Jun.leaf	7.6307
CZG_6.18_BL4	Jun.leaf	7.23673
CZG_6.18_BL5	Jun.leaf	7.67606
CZG_6.18_SL1	Jun.leaf	7.55673
CZG_6.18_SL2	Jun.leaf	7.59095
CZG_6.18_SL3	Jun.leaf	7.59425
CZG_6.18_SL4	Jun.leaf	7.69856
CZG_6.18_SL5	Jun.leaf	7.73155
CZG_6.18_BPU1	Jun.pulp	11.2219
CZG_6.18_BPU2	Jun.pulp	11.56
CZG_6.18_BPU3	Jun.pulp	11.2479
CZG_6.18_BSD1	Jun.seed	12.0426
CZG_6.18_BSD2	Jun.seed	12.126
CZG_6.18_BSD3	Jun.seed	11.9611
CZG.8.18.BF1	Aug.peel	9.80469
CZG.8.18.BF2	Aug.peel	9.98296
CZG.8.18.BF3	Aug.peel	9.88066
CZG.8.18.BF4	Aug.peel	9.83743
CZG.8.18.BF5	Aug.peel	10.9135
CZG.8.18.SF1	Aug.peel	10.0064
CZG.8.18.SF2	Aug.peel	9.48572
CZG.8.18.SF3	Aug.peel	9.82318
CZG.8.18.SF4	Aug.peel	10.0306
CZG.8.18.SF5	Aug.peel	9.95435
CZG.8.18.BL1	Aug.leaf	7.05998
CZG.8.18.BL2	Aug.leaf	7.71398
CZG.8.18.BL3	Aug.leaf	7.35015
CZG.8.18.BL4	Aug.leaf	7.28177
CZG.8.18.BL5	Aug.leaf	7.17615
CZG.8.18.SL1	Aug.leaf	7.23148
CZG.8.18.SL2	Aug.leaf	7.99791
CZG.8.18.SL3	Aug.leaf	6.8945
CZG.8.18.SL4	Aug.leaf	7.78536
CZG.8.18.SL5	Aug.leaf	6.91077
CZG.8.18.Bpu1	Aug.pulp	11.7694
CZG.8.18.Bpu2	Aug.pulp	11.5456
CZG.8.18.Bpu3	Aug.pulp	10.8224
CZG.8.18.Bpu5	Aug.pulp	11.2437
CZG.8.18.Spu1	Aug.pulp	11.8524
CZG.8.18.Spu2	Aug.pulp	11.5823
CZG.8.18.Spu3	Aug.pulp	11.0239
CZG.8.18.Spu4	Aug.pulp	11.3587
CZG.8.18.Spu5	Aug.pulp	10.7766
CZG.8.18.Bsd1	Aug.seed	14.5056
CZG.8.18.Bsd2	Aug.seed	13.7053
CZG.8.18.Bsd3	Aug.seed	14.2767
CZG.8.18.Bsd4	Aug.seed	14.4401
CZG.8.18.Bsd5	Aug.seed	13.6156
CZG.8.18.Ssd1	Aug.seed	13.5315
CZG.8.18.Ssd2	Aug.seed	14.0919
CZG.8.18.Ssd3	Aug.seed	14.6777
CZG.8.18.Ssd4	Aug.seed	15.0123
CZG.9.23.BF1	Sep.peel	11.1215
CZG.9.23.BF2	Sep.peel	11.1309
CZG.9.23.BF3	Sep.peel	11.6549
CZG.9.23.BF5	Sep.peel	10.5427
CZG.9.23.BF4	Sep.peel	10.4197
CZG.9.23.SF1	Sep.peel	11.1428
CZG.9.23.SF2	Sep.peel	11.564
CZG.9.23.SF3	Sep.peel	10.7686
CZG.9.23.SF4	Sep.peel	11.3033
CZG.9.23.BL1	Sep.leaf	8.26432
CZG.9.23.BL2	Sep.leaf	9.44208
CZG.9.23.BL3	Sep.leaf	7.65284
CZG.9.23.BL4	Sep.leaf	7.50454
CZG.9.23.BL5	Sep.leaf	8.72501
CZG.9.23.SL1	Sep.leaf	8.59683
CZG.9.23.SL2	Sep.leaf	7.93115
CZG.9.23.SL3	Sep.leaf	7.63657
CZG.9.23.SL4	Sep.leaf	8.15117
CZG.9.23.Bpu1	Sep.pulp	11.9563
CZG.9.23.Bpu2	Sep.pulp	12.405
CZG.9.23.Bpu3	Sep.pulp	11.9104
CZG.9.23.Bpu4	Sep.pulp	11.5022
CZG.9.23.Bpu5	Sep.pulp	11.5732
CZG.9.23.Spu1	Sep.pulp	11.8705
CZG.9.23.Spu2	Sep.pulp	11.8144
CZG.9.23.Spu3	Sep.pulp	11.798
CZG.9.23.Spu4	Sep.pulp	11.9081
CZG.9.23.Bsd1	Sep.seed	13.4354
CZG.9.23.Bsd2	Sep.seed	12.4018
CZG.9.23.Bsd3	Sep.seed	12.8851
CZG.9.23.Bsd4	Sep.seed	13.8016
CZG.9.23.Bsd5	Sep.seed	12.4148
CZG.9.23.Ssd1	Sep.seed	12.2271
CZG.9.23.Ssd2	Sep.seed	12.7211
CZG.9.23.Ssd3	Sep.seed	12.6822
CZG.9.23.Ssd4	Sep.seed	12.8722
CZG.10.21.BF1	Oct.peel	11.1764
CZG.10.21.BF2	Oct.peel	11.4984
CZG.10.21.BF3	Oct.peel	10.9283
CZG.10.21.BF4	Oct.peel	11.4898
CZG.10.21.BF5	Oct.peel	11.479
CZG.10.21.SF1	Oct.peel	11.2614
CZG.10.21.SF2	Oct.peel	10.8793
CZG.10.21.SF3	Oct.peel	11.0899
CZG.10.21.SF4	Oct.peel	11.4748
CZG.10.21.BL1	Oct.leaf	8.26261
CZG.10.21.BL2	Oct.leaf	7.98293
CZG.10.21.BL3	Oct.leaf	7.9162
CZG.10.21.BL4	Oct.leaf	7.60837
CZG.10.21.BL5	Oct.leaf	9.16772
CZG.10.21.SL1	Oct.leaf	7.19471
CZG.10.21.SL2	Oct.leaf	7.66107
CZG.10.21.SL3	Oct.leaf	8.2186
CZG.10.21.SL4	Oct.leaf	7.47599
CZG.10.21.Bpu1	Oct.pulp	12.7707
CZG.10.21.Bpu2	Oct.pulp	12.1325
CZG.10.21.Bpu3	Oct.pulp	11.8075
CZG.10.21.Bpu4	Oct.pulp	11.557
CZG.10.21.Bpu5	Oct.pulp	12.5135
CZG.10.21.Spu1	Oct.pulp	11.7215
CZG.10.21.Spu2	Oct.pulp	11.4124
CZG.10.21.Spu3	Oct.pulp	12.1112
CZG.10.21.Spu4	Oct.pulp	12.3304
CZG.10.21.Bsd1	Oct.seed	13.4981
CZG.10.21.Bsd2	Oct.seed	13.5318
CZG.10.21.Bsd3	Oct.seed	13.3457
CZG.10.21.Bsd4	Oct.seed	13.2757
CZG.10.21.Bsd5	Oct.seed	13.6162
CZG.10.21.Ssd1	Oct.seed	13.7301
CZG.10.21.Ssd2	Oct.seed	13.7502
CZG.10.21.Ssd3	Oct.seed	13.5615
CZG.10.21.Ssd4	Oct.seed	13.4747
CZG.11.23.BF4	Nov.peel	10.4295
CZG.11.23.BF5	Nov.peel	10.6974
CZG.11.23.SF1	Nov.peel	11.667
CZG.11.23.SF2	Nov.peel	10.4666
CZG.11.23.SF3	Nov.peel	11.3286
CZG.11.23.BL4	Nov.leaf	8.66891
CZG.11.23.BL5	Nov.leaf	9.59748
CZG.11.23.SL1	Nov.leaf	8.95633
CZG.11.23.SL2	Nov.leaf	9.10572
CZG.11.23.SL3	Nov.leaf	8.46813
CZG.11.23.SL4	Nov.leaf	8.88304
CZG.11.23.Bpu1	Nov.pulp	11.333
CZG.11.23.Bpu2	Nov.pulp	11.7025
CZG.11.23.Bpu3	Nov.pulp	11.4749
CZG.11.23.Bpu4	Nov.pulp	11.0041
CZG.11.23.Bpu5	Nov.pulp	11.1218
CZG.11.23.Bsd4	Nov.seed	13.83
CZG.11.23.Bsd5	Nov.seed	14.0649
CZG.11.23.Ssd1	Nov.seed	13.9737
CZG.11.23.Ssd2	Nov.seed	14.0051

## Sheet: Supplementary Figure 7 
Supplementary Figure 7
Index		sample	relative_content	Compound	stage		Index		sample	relative_content	Compound	stage			Index		sample	relative_content	Compound	stage		Index		sample	relative_content	Compound	stage
Zmjp004610		Jun.peel1	323270	5,4'-Dihydroxy-3,6,7,3'-tetramethoxyflavone-4'-O-glucoside	Jun		pmp001161		Jun.peel1	38500000	5-Hydroxyauranetin	Jun			pmp001076		Jun.peel1	2050000	Isosinensetin	Jun		pmp000130		Jun.peel1	19423000	Natsudaidain-3-O-(5'-glucosyl-3-hydroxy-3-methylglutarate)glucoside	Jun
		Jun.peel2	228610		Jun				Jun.peel2	36200000		Jun					Jun.peel2	1720000		Jun				Jun.peel2	15847000		Jun
		Jun.peel3	9		Jun				Jun.peel3	37100000		Jun					Jun.peel3	2000000		Jun				Jun.peel3	22842000		Jun
		Sep.peel1	236760		Sep				Sep.peel1	39500000		Sep					Sep.peel1	2460000		Sep				Sep.peel1	8499900		Sep
		Sep.peel2	231770		Sep				Sep.peel2	39200000		Sep					Sep.peel2	2170000		Sep				Sep.peel2	7904400		Sep
		Sep.peel3	322160		Sep				Sep.peel3	37500000		Sep					Sep.peel3	2160000		Sep				Sep.peel3	7077400		Sep
		Nov.peel1	270490		Nov				Nov.peel1	28000000		Nov					Nov.peel1	1790000		Nov				Nov.peel1	5534200		Nov
		Nov.peel2	322360		Nov				Nov.peel2	28100000		Nov					Nov.peel2	1910000		Nov				Nov.peel2	4977500		Nov
		Nov.peel3	286190		Nov				Nov.peel3	28800000		Nov					Nov.peel3	2030000		Nov				Nov.peel3	4924800		Nov
one-way ANOVA							one-way ANOVA								one-way ANOVA							one-way ANOVA
	Df	Sum sq	Mean sq	F value	Pr(>F)			Df	Sum sq	Mean sq	F value	Pr(>F)				Df	Sum sq	Mean sq	F value	Pr(>F)			Df	Sum sq	Mean sq	F value	Pr(>F)
stage	2	1.910e+10	9.548e+09	0.927	0.446		stage	2	1.914e+14	9.570e+13	106.5	2.06e-05	***		stage	2	2.406e+11	1.203e+11	4.808	0.0567		stage	2	3.428e+14	1.714e+14	39.99	0.00034	***
Residuals	6	6.182e+10	1.030e+10				Residuals	6	5.393e+12	8.989e+11					Residuals	6	1.501e+11	2.502e+10				Residuals	6	2.572e+13	4.286e+12
TukeyHSD							TukeyHSD								TukeyHSD							TukeyHSD
stage	diff	lwr	upr	p.adj			stage	diff	lwr	upr	p.adj				stage	diff	lwr	upr	p.adj			stage	diff	lwr	upr	p.adj
Nov-Jun	109050	-145238	363338	0.437728			Nov-Jun	-8966667	-11341874	-6591459	6.15e-05				Nov-Jun	-13333.3	-409622	382955	0.994147			Nov-Jun	-14225167	-19411854	-9038479	0.0003767
Sep-Jun	79600.3	-174688	333888	0.625713			Sep-Jun	1466667	-908541	3841874	0.220266				Sep-Jun	340000	-56288.5	736288	0.0862596			Sep-Jun	-11543433	-16730121	-6356746	0.0011802
Sep-Nov	-29450	-283738	224838	0.933515			Sep-Nov	10433333	8058126	12808541	2.54e-05				Sep-Nov	353333	-42955.2	749622	0.075702			Sep-Nov	2681733	-2504954	7868421	0.321091
Index		sample	relative_content	Compound	stage			Index		sample	relative_content	Compound	stage			Index		sample	relative_content	Compound	stage
pmp000129		Jun.peel1	26591000	Natsudaidain-3-O-(3-hydroxy-3-methylglutarate)glucoside	Jun			pmp000117		Jun.peel1	3350000	3,5,6,7,8,3',4'-Heptamethoxyflavone	Jun			pmp000114		Jun.peel1	10300000	5,6,7,8,3',4'-Hexamethoxyflavanone	Jun
		Jun.peel2	21025000		Jun					Jun.peel2	2450000		Jun					Jun.peel2	8750000		Jun
		Jun.peel3	26389000		Jun					Jun.peel3	2890000		Jun					Jun.peel3	14500000		Jun
		Sep.peel1	3803600		Sep					Sep.peel1	2870000		Sep					Sep.peel1	25600000		Sep
		Sep.peel2	4015400		Sep					Sep.peel2	2850000		Sep					Sep.peel2	24300000		Sep
		Sep.peel3	3993700		Sep					Sep.peel3	3010000		Sep					Sep.peel3	24100000		Sep
		Nov.peel1	819010		Nov					Nov.peel1	2540000		Nov					Nov.peel1	30000000		Nov
		Nov.peel2	1047100		Nov					Nov.peel2	2460000		Nov					Nov.peel2	31400000		Nov
		Nov.peel3	624710		Nov					Nov.peel3	2650000		Nov					Nov.peel3	35500000		Nov
one-way ANOVA								one-way ANOVA								one-way ANOVA
	Df	Sum sq	Mean sq	F value	Pr(>F)				Df	Sum sq	Mean sq	F value	Pr(>F)				Df	Sum sq	Mean sq	F value	Pr(>F)
stage	2	1.008e+15	5.038e+14	150.8	7.42e-06	***		stage	2	2.500e+11	1.250e+11	1.71	0.258			stage	2	6.860e+14	3.430e+14	58.19	0.000118	***
Residuals	6	2.005e+13	3.341e+12					Residuals	6	4.385e+11	7.308e+10					Residuals	6	3.537e+13	5.895e+12
TukeyHSD								TukeyHSD								TukeyHSD
stage	diff	lwr	upr	p.adj				stage	diff	lwr	upr	p.adj				stage	diff	lwr	upr	p.adj
Nov-Jun	-23838060	-28417433	-19258687	9e-06				Nov-Jun	-346667	-1.0239e+06	330571	0.327177				Nov-Jun	21116667	15034193	27199140	9.95e-05
Sep-Jun	-20730767	-25310139	-16151394	2.12e-05				Sep-Jun	13333.3	-663904	690571	0.997991				Sep-Jun	13483333	7400860	19565807	0.0012056
Sep-Nov	3107293	-1472079	7686666	0.173943				Sep-Nov	360000	-317238	1.03724e+06	0.30444				Sep-Nov	-7633333	-13715807	-1550860	0.0197968
Index		sample	relative_content	Compound	stage			Index		sample	relative_content	Compound	stage			Index		sample	relative_content	Compound	stage
pmp000110		Jun.peel1	10800000	7-Hydroxy-3,5,6,8-tetramethoxyflavone	Jun			pmp000008		Jun.peel1	4050000	5-Hydroxy-6,7,3',4'-tetramethoxyflavone	Jun			pmn001551		Jun.peel1	32400000	Natsudaidain	Jun
		Jun.peel2	9620000		Jun					Jun.peel2	3700000		Jun					Jun.peel2	25700000		Jun
		Jun.peel3	11300000		Jun					Jun.peel3	3640000		Jun					Jun.peel3	29300000		Jun
		Sep.peel1	12100000		Sep					Sep.peel1	4650000		Sep					Sep.peel1	25500000		Sep
		Sep.peel2	11700000		Sep					Sep.peel2	4540000		Sep					Sep.peel2	25100000		Sep
		Sep.peel3	11700000		Sep					Sep.peel3	4230000		Sep					Sep.peel3	25300000		Sep
		Nov.peel1	6770000		Nov					Nov.peel1	3460000		Nov					Nov.peel1	7980000		Nov
		Nov.peel2	6520000		Nov					Nov.peel2	3580000		Nov					Nov.peel2	6940000		Nov
		Nov.peel3	7160000		Nov					Nov.peel3	3490000		Nov					Nov.peel3	8520000		Nov
one-way ANOVA								one-way ANOVA								one-way ANOVA
	Df	Sum sq	Mean sq	F value	Pr(>F)				Df	Sum sq	Mean sq	F value	Pr(>F)				Df	Sum sq	Mean sq	F value	Pr(>F)
stage	2	4.087e+13	2.043e+13	68	7.54e-05	***		stage	2	1.468e+12	7.340e+11	21.94	0.00174	**		stage	2	7.750e+14	3.875e+14	97.46	2.66e-05	***
Residuals	6	1.803e+12	3.005e+11					Residuals	6	2.007e+11	3.346e+10					Residuals	6	2.386e+13	3.976e+12
TukeyHSD								TukeyHSD								TukeyHSD
stage	diff	lwr	upr	p.adj				stage	diff	lwr	upr	p.adj				stage	diff	lwr	upr	p.adj
Nov-Jun	-3756667	-5129984	-2383350	0.0003823				Nov-Jun	-286667	-744896	171562	0.213514				Nov-Jun	-21320000	-26315473	-16324527	3.01e-05
Sep-Jun	1260000	-113317	2633317	0.0685038				Sep-Jun	676667	218438	1.1349e+06	0.0094453				Sep-Jun	-3833333	-8828806	1162140	0.122903
Sep-Nov	5016667	3643350	6389984	7.43e-05				Sep-Nov	963333	505104	1.42156e+06	0.0015988				Sep-Nov	17486667	12491194	22482140	9.49e-05
Index		sample	relative_content	Compound	stage			Index		sample	relative_content	Compound	stage			Index		sample	relative_content	Compound	stage
MWSHY0198		Jun.peel1	400000	3',4',5,7-Tetramethoxyflavone	Jun			MWSHY0178		Jun.peel1	904000	Sinensetin	Jun			MWSHY0152		Jun.peel1	667000	5,3'-Dihydroxy-3,6,7,4'-Tetramethoxyflavone	Jun
		Jun.peel2	335000		Jun					Jun.peel2	752000		Jun					Jun.peel2	284000		Jun
		Jun.peel3	362000		Jun					Jun.peel3	960000		Jun					Jun.peel3	343000		Jun
		Sep.peel1	3400000		Sep					Sep.peel1	852000		Sep					Sep.peel1	1250000		Sep
		Sep.peel2	1850000		Sep					Sep.peel2	833000		Sep					Sep.peel2	1190000		Sep
		Sep.peel3	1230000		Sep					Sep.peel3	794000		Sep					Sep.peel3	773000		Sep
		Nov.peel1	3310000		Nov					Nov.peel1	636000		Nov					Nov.peel1	385000		Nov
		Nov.peel2	3820000		Nov					Nov.peel2	653000		Nov					Nov.peel2	422000		Nov
		Nov.peel3	3110000		Nov					Nov.peel3	674000		Nov					Nov.peel3	287000		Nov
one-way ANOVA								one-way ANOVA								one-way ANOVA
	Df	Sum sq	Mean sq	F value	Pr(>F)				Df	Sum sq	Mean sq	F value	Pr(>F)				Df	Sum sq	Mean sq	F value	Pr(>F)
stage	2	1.408e+13	7.039e+12	15.25	0.00444	**		stage	2	7.905e+10	3.952e+10	9.249	0.0147	*		stage	2	9.125e+11	4.563e+11	11.91	0.00814	**
Residuals	6	2.769e+12	4.615e+11					Residuals	6	2.564e+10	4.274e+09					Residuals	6	2.298e+11	3.830e+10
TukeyHSD								TukeyHSD								TukeyHSD
stage	diff	lwr	upr	p.adj				stage	diff	lwr	upr	p.adj				stage	diff	lwr	upr	p.adj
Nov-Jun	3047667	1.34583e+06	4.74951e+06	0.0036708				Nov-Jun	-217667	-381440	-53893.3	0.0153521				Nov-Jun	-66666.7	-556937	423604	0.909896
Sep-Jun	1794333	92493.5	3.49617e+06	0.0407818				Sep-Jun	-45666.7	-209440	118107	0.685235				Sep-Jun	639667	149396	1.12994e+06	0.0166772
Sep-Nov	-1253333	-2.95517e+06	448506	0.138721				Sep-Nov	172000	8226.64	335773	0.0414117				Sep-Nov	706333	216063	1.1966e+06	0.0106061
Index		sample	relative_content	Compound	stage			Index		sample	relative_content	Compound	stage			Index		sample	relative_content	Compound	stage
MWSHY0128		Jun.peel1	2750000	5,7,8,4'-Tetramethoxyflavone	Jun			MWSHY0096		Jun.peel1	610000	Chrysosplenetin	Jun			MWSHY0018		Jun.peel1	10700000	Nobiletin	Jun
		Jun.peel2	2480000		Jun					Jun.peel2	314000		Jun					Jun.peel2	9960000		Jun
		Jun.peel3	2830000		Jun					Jun.peel3	387000		Jun					Jun.peel3	10700000		Jun
		Sep.peel1	2920000		Sep					Sep.peel1	1240000		Sep					Sep.peel1	10400000		Sep
		Sep.peel2	2670000		Sep					Sep.peel2	1120000		Sep					Sep.peel2	10300000		Sep
		Sep.peel3	3010000		Sep					Sep.peel3	870000		Sep					Sep.peel3	10300000		Sep
		Nov.peel1	2270000		Nov					Nov.peel1	338000		Nov					Nov.peel1	7830000		Nov
		Nov.peel2	2340000		Nov					Nov.peel2	426000		Nov					Nov.peel2	8780000		Nov
		Nov.peel3	2510000		Nov					Nov.peel3	293000		Nov					Nov.peel3	9120000		Nov
one-way ANOVA								one-way ANOVA								one-way ANOVA
	Df	Sum sq	Mean sq	F value	Pr(>F)				Df	Sum sq	Mean sq	F value	Pr(>F)				Df	Sum sq	Mean sq	F value	Pr(>F)
stage	2	3.740e+11	1.870e+11	7.02	0.0268	*		stage	2	9.41e+11	4.705e+11	22.06	0.00172	**		stage	2	6.622e+12	3.311e+12	15.7	0.00413	**
Residuals	6	1.598e+11	2.663e+10					Residuals	6	1.28e+11	2.133e+10					Residuals	6	1.266e+12	2.110e+11
TukeyHSD								TukeyHSD								TukeyHSD
stage	diff	lwr	upr	p.adj				stage	diff	lwr	upr	p.adj				stage	diff	lwr	upr	p.adj
Nov-Jun	-313333	-722181	95514.1	0.123376				Nov-Jun	-84666.7	-450547	281214	0.76684				Nov-Jun	-1876667	-3.02735e+06	-725984	0.0058534
Sep-Jun	180000	-228847	588847	0.421152				Sep-Jun	639667	273786	1005547	0.004144				Sep-Jun	-120000	-1.27068e+06	1.03068e+06	0.945626
Sep-Nov	493333	84485.9	902181	0.0234556				Sep-Nov	724333	358453	1090214	0.0021921				Sep-Nov	1756667	605984	2.90735e+06	0.0080641
Index		sample	relative_content	Compound	stage			Index		sample	relative_content	Compound	stage			Index		sample	relative_content	Compound	stage
mws0055		Jun.peel1	12200000	Tangeretin	Jun			Lmsp010393		Jun.peel1	1910000	Eupatorin-5-methylether	Jun			Lmsp010098		Jun.peel1	691000	5-Hydroxy-6,7,3',4'-tetramethoxyflavanone	Jun
		Jun.peel2	11800000		Jun					Jun.peel2	1750000		Jun					Jun.peel2	469000		Jun
		Jun.peel3	12600000		Jun					Jun.peel3	1740000		Jun					Jun.peel3	574000		Jun
		Sep.peel1	12800000		Sep					Sep.peel1	2190000		Sep					Sep.peel1	500000		Sep
		Sep.peel2	12700000		Sep					Sep.peel2	2090000		Sep					Sep.peel2	469000		Sep
		Sep.peel3	13000000		Sep					Sep.peel3	2010000		Sep					Sep.peel3	504000		Sep
		Nov.peel1	10700000		Nov					Nov.peel1	1540000		Nov					Nov.peel1	320000		Nov
		Nov.peel2	10600000		Nov					Nov.peel2	1540000		Nov					Nov.peel2	314000		Nov
		Nov.peel3	11000000		Nov					Nov.peel3	1530000		Nov					Nov.peel3	408000		Nov
one-way ANOVA								one-way ANOVA								one-way ANOVA
	Df	Sum sq	Mean sq	F value	Pr(>F)				Df	Sum sq	Mean sq	F value	Pr(>F)				Df	Sum sq	Mean sq	F value	Pr(>F)
stage	2	6.727e+12	3.363e+12	44.52	0.000252	***		stage	2	4.710e+11	2.355e+11	40.91	0.000319	***		stage	2	8.142e+10	4.071e+10	7.895	0.0209	*
Residuals	6	4.533e+11	7.556e+10					Residuals	6	3.453e+10	5.756e+09					Residuals	6	3.094e+10	5.156e+09
TukeyHSD								TukeyHSD								TukeyHSD
stage	diff	lwr	upr	p.adj				stage	diff	lwr	upr	p.adj				stage	diff	lwr	upr	p.adj
Nov-Jun	-1.43333e+06	-2.12196e+06	-744710	0.0016852				Nov-Jun	-263333	-453394	-73272.7	0.0127083				Nov-Jun	-230667	-410564	-50769.7	0.0180153
Sep-Jun	633333	-55290.1	1.32196e+06	0.0679201				Sep-Jun	296667	106606	486727	0.0072476				Sep-Jun	-87000	-266897	92896.9	0.36217
Sep-Nov	2.06667e+06	1.37804e+06	2.75529e+06	0.0002276				Sep-Nov	560000	369939	750061	0.0002524				Sep-Nov	143667	-36230.3	323564	0.108749
Index		sample	relative_content	Compound	stage			Index		sample	relative_content	Compound	stage			Index		sample	relative_content	Compound	stage
Lmqp007445		Jun.peel1	274000	5,7,4'-Trihydroxy-3,6,3',5'-Tetramethoxyflavone	Jun			Lmjp005558		Jun.peel1	18800	Quercetagetin-3,7,3',4'-Tetramethyl Ether	Jun			Lmjp003722		Jun.peel1	649000	2'-Hydroxy-3,4,5,4',6'-pentamethoxychalcone	Jun
		Jun.peel2	211000		Jun					Jun.peel2	18900		Jun					Jun.peel2	482000		Jun
		Jun.peel3	280000		Jun					Jun.peel3	17600		Jun					Jun.peel3	686000		Jun
		Sep.peel1	192000		Sep					Sep.peel1	19500		Sep					Sep.peel1	470000		Sep
		Sep.peel2	223000		Sep					Sep.peel2	19400		Sep					Sep.peel2	457000		Sep
		Sep.peel3	217000		Sep					Sep.peel3	23300		Sep					Sep.peel3	468000		Sep
		Nov.peel1	76800		Nov					Nov.peel1	12700		Nov					Nov.peel1	281000		Nov
		Nov.peel2	63200		Nov					Nov.peel2	19500		Nov					Nov.peel2	285000		Nov
		Nov.peel3	75900		Nov					Nov.peel3	13200		Nov					Nov.peel3	354000		Nov
one-way ANOVA								one-way ANOVA								one-way ANOVA
	Df	Sum sq	Mean sq	F value	Pr(>F)				Df	Sum sq	Mean sq	F value	Pr(>F)				Df	Sum sq	Mean sq	F value	Pr(>F)
stage	2	5.470e+10	2.735e+10	45.86	0.000231	***		stage	2	47540000	23770000	3.596	0.0941	.		stage	2	1.343e+11	6.713e+10	14.87	0.00473	**
Residuals	6	3.578e+09	5.964e+08					Residuals	6	39660000	6610000					Residuals	6	2.709e+10	4.515e+09
TukeyHSD								TukeyHSD								TukeyHSD
stage	diff	lwr	upr	p.adj				stage	diff	lwr	upr	p.adj				stage	diff	lwr	upr	p.adj
Nov-Jun	-183033	-244214	-121853	0.0002316				Nov-Jun	-3300	-9740.94	3140.94	0.326625				Nov-Jun	-299000	-467340	-130660	0.0038265
Sep-Jun	-44333.3	-105514	16847.4	0.145295				Sep-Jun	2300	-4140.94	8740.94	0.550686				Sep-Jun	-140667	-309007	27673.7	0.0941076
Sep-Nov	138700	77519.3	199881	0.0010688				Sep-Nov	5600	-840.941	12040.9	0.0824958				Sep-Nov	158333	-10007	326674	0.0626938
Index		sample	relative_content	Compound	stage			Index		sample	relative_content	Compound	stage			Index		sample	relative_content	Compound	stage
Lmjp003402		Jun.peel1	31700	2'-Hydroxy-3,4,5,3',4',6'-hexameth-oxychalcone	Jun			Lmjp002721		Jun.peel1	838000	5,7,3',4',5'-Pentamethoxyflavanone	Jun			Lmcp007265		Jun.peel1	1180000	3'-Demethylnobiletin	Jun
		Jun.peel2	23700		Jun					Jun.peel2	489000		Jun					Jun.peel2	883000		Jun
		Jun.peel3	27400		Jun					Jun.peel3	473000		Jun					Jun.peel3	967000		Jun
		Sep.peel1	36500		Sep					Sep.peel1	1490000		Sep					Sep.peel1	1070000		Sep
		Sep.peel2	33300		Sep					Sep.peel2	1300000		Sep					Sep.peel2	1140000		Sep
		Sep.peel3	22200		Sep					Sep.peel3	1200000		Sep					Sep.peel3	1050000		Sep
		Nov.peel1	24600		Nov					Nov.peel1	202000		Nov					Nov.peel1	567000		Nov
		Nov.peel2	27500		Nov					Nov.peel2	225000		Nov					Nov.peel2	570000		Nov
		Nov.peel3	31000		Nov					Nov.peel3	184000		Nov					Nov.peel3	615000		Nov
one-way ANOVA								one-way ANOVA								one-way ANOVA
	Df	Sum sq	Mean sq	F value	Pr(>F)					Df	Sum sq	Mean sq	F value	Pr(>F)			Df	Sum sq	Mean sq	F value	Pr(>F)
stage	2	18215556	9107778	0.331	0.731			stage	2	1.959e+12	9.793e+11	45.43	0.000238	***		stage	2	4.400e+11	2.200e+11	25.01	0.00123	**
Residuals	6	165246667	27541111					Residuals	6	1.293e+11	2.156e+10					Residuals	6	5.279e+10	8.798e+09
TukeyHSD								TukeyHSD								TukeyHSD
stage	diff	lwr	upr	p.adj				stage	diff	lwr	upr	p.adj				stage	diff	lwr	upr	p.adj
Nov-Jun	100	-13047.4	13247.4	0.9997				Nov-Jun	-396333	-764155	-28511.8	0.0374251				Nov-Jun	-426000	-660991	-191009	0.0034499
Sep-Jun	3066.67	-10080.7	16214	0.763728				Sep-Jun	730000	362178	1.09782e+06	0.0021637				Sep-Jun	76666.7	-158324	311658	0.602903
Sep-Nov	2966.67	-10180.7	16114	0.776485				Sep-Nov	1.12633e+06	758512	1.49415e+06	0.0002031				Sep-Nov	502667	267676	737658	0.0014583
Index		sample	relative_content	Compound	stage			Index		sample	relative_content	Compound	stage			Index		sample	relative_content	Compound	stage
Lmcp007155		Jun.peel1	2180000	3',4',5',5,7-Pentamethoxyflavone	Jun			Hmmp007513		Jun.peel1	2910000	5,7-Dihydroxy-6,3',4',5'-tetramethoxyflavone	Jun			HJAP060		Jun.peel1	5580000	Gardenin B	Jun
		Jun.peel2	1870000		Jun					Jun.peel2	1290000		Jun					Jun.peel2	6610000		Jun
		Jun.peel3	2170000		Jun					Jun.peel3	1670000		Jun					Jun.peel3	6290000		Jun
		Sep.peel1	2500000		Sep					Sep.peel1	5050000		Sep					Sep.peel1	6220000		Sep
		Sep.peel2	2150000		Sep					Sep.peel2	4720000		Sep					Sep.peel2	6490000		Sep
		Sep.peel3	2090000		Sep					Sep.peel3	3710000		Sep					Sep.peel3	6470000		Sep
		Nov.peel1	1880000		Nov					Nov.peel1	1520000		Nov					Nov.peel1	4210000		Nov
		Nov.peel2	1970000		Nov					Nov.peel2	1720000		Nov					Nov.peel2	4180000		Nov
		Nov.peel3	2040000		Nov					Nov.peel3	1240000		Nov					Nov.peel3	4080000		Nov
one-way ANOVA								one-way ANOVA								one-way ANOVA
	Df	Sum sq	Mean sq	F value	Pr(>F)				Df	Sum sq	Mean sq	F value	Pr(>F)				Df	Sum sq	Mean sq	F value	Pr(>F)
stage	2	1.224e+11	6.121e+10	2.123	0.201			stage	2	1.565e+13	7.825e+12	18.58	0.00269	**		stage	2	9.070e+12	4.535e+12	44.58	0.000251	***
Residuals	6	1.730e+11	2.883e+10					Residuals	6	2.527e+12	4.211e+11					Residuals	6	6.103e+11	1.017e+11
TukeyHSD								TukeyHSD								TukeyHSD
stage	diff	lwr	upr	p.adj				stage	diff	lwr	upr	p.adj				stage	diff	lwr	upr	p.adj
Nov-Jun	-110000	-535398	315398	0.720426				Nov-Jun	-463333	-2.08904e+06	1162370	0.674488				Nov-Jun	-2.00333e+06	-2.80235e+06	-1204315	0.0006184
Sep-Jun	173333	-252065	598732	0.469882				Sep-Jun	2.53667e+06	910964	4162370	0.00726				Sep-Jun	233333	-565684	1032351	0.662245
Sep-Nov	283333	-142065	708732	0.182607				Sep-Nov	3000000	1.3743e+06	4625703	0.0031509				Sep-Nov	2.23667e+06	1.43765e+06	3035685	0.0003362
Index		sample	relative_content	Compound	stage
HJAP058		Jun.peel1	1390000	5,6,7,4'-Tetramethoxyflavanone	Jun
		Jun.peel2	984000		Jun
		Jun.peel3	1130000		Jun
		Sep.peel1	2190000		Sep
		Sep.peel2	2140000		Sep
		Sep.peel3	1740000		Sep
		Nov.peel1	765000		Nov
		Nov.peel2	763000		Nov
		Nov.peel3	599000		Nov
one-way ANOVA
	Df	Sum sq	Mean sq	F value	Pr(>F)
stage	2	2.670e+12	1.335e+12	35.69	0.000466	***
Residuals	6	2.244e+11	3.740e+10
TukeyHSD
stage	diff	lwr	upr	p.adj
Nov-Jun	-459000	-943492	25492.4	0.0610756
Sep-Jun	855333	370841	1.33983e+06	0.0039455
Sep-Nov	1.31433e+06	829841	1.79883e+06	0.0004003

## Sheet: Supplementary Figure 8
Supplementary Figure 8

## Sheet: Supplementary Figure 9
Supplementary Figure 9a
Raw(Peak area)
	Replicate
Temperature（℃）	1	2	3
16	0	0	0
25	0	0	0
30	0	0	0
37	0	0	0
42	17.8	20.4	18.5
50	51.2	51.6	44.9
55	51.2	51.6	44.9
60	60.6	67.7	-
65	19.2	19.3	16.7
70	0	0	0
Calculated Relative activity（%）
	Replicate
Temperature（℃）	1	2	3	Ave.	S.D.
16	0	0	0	0	0
25	0	0	0	0	0
30	0	0	0	0	0
37	0	0	0	0	0
42	24.7451	28.3596	25.7183	26.27	1.87
50	71.177	71.7331	62.4189	68.44	5.224
55	94.2539	99.9537	105.792	100	5.769
60	84.2447	94.1149	-	89.18	6.979
65	26.6914	26.8304	23.2159	25.58	2.048
70	0	0	0	0	0
Supplementary Figure 9b
Raw(Peak area)
Replicate			1	2	3
Citric-acid-sodium citrate buffer(pH4)			20.952	18.323	14.547
Citric-acid-sodium citrate buffer(pH5)			32.091	26.918	32.76
Citric-acid-sodium citrate buffer(pH6)			30.916	36.99	31.79
Na2CO3-NaHCO3buffer(pH6)			30.393	40.612	34.995
Na2CO3-NaHCO3buffer(pH7)			27.999	30.67	27.898
Na2CO3-NaHCO3buffer(pH8)			30.016	31.018	27.361
Tris-HCl buffer(pH7)			32.344	29.823	32.844
Tris-HCl buffer(pH8)			27.66	25.83	28.867
Tris-HCl buffer(pH9)			26.027	24.591	33.663
Na2HPO4-NaH2PO4 buffer(pH9)			26.823	26.082	23.513
Na2HPO4-NaH2PO4 buffer(pH10)			16.985	27.421	19.03
Na2HPO4-NaH2PO4 buffer(pH11)			13.309	17.154	17.478
Calculated Relative activity（%）
Replicate			1	2	3	Ave.	S.D.
Citric-acid-sodium citrate buffer(pH4)			59.2981	51.8576	41.1708	79.21	17.32
Citric-acid-sodium citrate buffer(pH5)			90.8236	76.183	92.717	77.58	26.44
Citric-acid-sodium citrate buffer(pH6)			87.4981	104.689	89.9717	74.62	29
Na2CO3-NaHCO3buffer(pH6)			86.0179	114.94	99.0425	83.4	3.643
Na2CO3-NaHCO3buffer(pH7)			79.2425	86.8019	78.9566	96.51	15.97
Na2CO3-NaHCO3buffer(pH8)			84.951	87.7868	77.4368	85.15	12.06
Tris-HCl buffer(pH7)			91.5396	84.4047	92.9547	81.16	9.28
Tris-HCl buffer(pH8)			78.283	73.1038	81.6991	75.7	7.738
Tris-HCl buffer(pH9)			73.6613	69.5972	95.2726	89.98	7.261
Na2HPO4-NaH2PO4 buffer(pH9)			75.9142	73.817	66.5462	53.88	19.78
Na2HPO4-NaH2PO4 buffer(pH10)			48.0708	77.6066	53.8585	66.66	15.8
Na2HPO4-NaH2PO4 buffer(pH11)			37.667	48.5491	49.6604	56.69	8.791

## Sheet: Supplementary Figure 10
Supplementary Figure 10a
Raw(Peak area)
Replicate	1	2	3
natsudaidain	85.3737	81.3714	89.1123
3'-Demethylnobiletin	34.6	32.2	31.8
wogonin	229	236.6	206.3
genistein	0	0	0
isorhamnetin	109	97.9	93.9
Calculated Relative activity（%）
Replicate	1	2	3	Ave.	S.D.
natsudaidain	1.00103	0.954103	1.04487	1	0.04539
3'-Demethylnobiletin	0.405695	0.377554	0.372864	0.3854	0.01776
wogonin	2.68509	2.7742	2.41893	2.626	0.1848
genistein	0	0	0	0	0
isorhamnetin	1.27806	1.1479	1.101	1.176	0.09173

## Sheet: Supplementary Figure 11
Supplementary Figure 11a
Raw(Peak area)
	Replicate
Concentration (μM)	1	2	3
25	21.048	12.887	17.505
50	-	28.269	30.252
75	31.951	34.511	31.06
125	35.208	31.449	28.751
150	32.689	29.533	35.322
200	37.662	32.905	37.297
Calculated V(nmol.min-1.mg-1.10-5)
	Replicate
Concentration (μM)	1	2	3	Ave.	S.D.
25	30.3	19.7	25.7	25.23	5.315
50	-	39.6	42.2	40.9	1.838
75	44.4	47.7	43.2	45.1	2.33
125	48.6	43.7	40.3	44.2	4.173
150	45.4	41.3	48.8	45.17	3.755
200	51.8	45.6	51.3	49.57	3.444
Supplementary Figure 11b
Raw(Peak area)
	Replicate
Concentration (μM)	1	2	3
5	13.7	14.5	22.2
10	21.5	26	26.3
20	46.5	44.6	42.2
50	50.6	-	62.6
75	-	61.8	63.1
100	54.4	60.3	61.9
Calculated V(nmol.min-1.mg-1.10-5)
	Replicate
Concentration (μM)	1	2	3	Ave.	S.D.
5	10.7	11.6	21.1	14.47	5.762
10	20.2	25.7	26.1	24	3.297
20	50.8	48.4	45.5	48.23	2.654
50	55.8	-	70.5	63.15	10.39
75	-	69.5	71.1	70.3	1.131
100	60.4	67.6	69.6	65.87	4.839

[truncated: 1 more sheets: Supplementary Figure 13]
